# Supplementary material for: Research on 3D point cloud alignment algorithm based on SHOT features
Source: PLoS One. 2024 Mar 27;19(3):e0296704. doi: 10.1371/journal.pone.0296704 (PMC10971591; doi:10.1371/journal.pone.0296704)
Supplement: S1 Data — (ZIP) [file pone.0296704.s001.zip]

Archive with 10 entries (9 files):
- datas/
- datas/bun000.ply
- datas/bun045.ply
- datas/bun090.ply
- datas/bun180.ply
- datas/bun270.ply
- datas/bun315.ply
- datas/数据1.txt
- datas/汽车零部件.pcd
- Fig.docx
