# Supplementary material for: Research on 3D point cloud alignment algorithm based on SHOT features
Source: PLoS One. 2024 Mar 27;19(3):e0296704. doi: 10.1371/journal.pone.0296704 (PMC10971591; doi:10.1371/journal.pone.0296704)
Supplement: S1 Data — (ZIP) [file pone.0296704.s001.zip › datas/数据1.txt]

-34.452       -53.727        15.56 
-33.462       -53.727        15.571 
-32.464       -53.727        15.5805 
-31.464       -53.727        15.5875 
-30.465       -53.727        15.599 
-29.469       -53.727        15.612 
-28.478       -53.727        15.619 
-27.474       -53.727        15.629 
-26.474       -53.727        15.6405 
-25.476       -53.727        15.6485 
-24.473       -53.727        15.6545 
-23.479       -53.727        15.661 
-22.476       -53.727        15.671 
-21.477       -53.727        15.6835 
-20.478       -53.727        15.6955 
-19.479       -53.727        15.7055 
-18.491       -53.727        15.7175 
-17.488       -53.727        15.7295 
-16.482       -53.727        15.7395 
-15.491       -53.727        15.75 
-14.486       -53.727        15.759 
-13.495       -53.727        15.7635 
-12.492       -53.727        15.7685 
-11.493       -53.727        15.7785 
-10.494       -53.727        15.789 
-9.493        -53.727        15.7985 
-8.499        -53.727        15.809 
-7.491        -53.727        15.824 
-6.492        -53.727        15.8315 
-5.498        -53.727        15.8395 
-4.498        -53.727        15.85 
-3.505        -53.727        15.8615 
-2.502        -53.727        15.8685 
-1.501        -53.727        15.878 
-0.508        -53.727        15.8895 
 0.5          -53.727        15.8955 
 1.49         -53.727        15.9015 
 2.494        -53.727        15.915 
 3.494        -53.727        15.9265 
 4.486        -53.727        15.9395 
 5.492        -53.727        15.95 
 6.487        -53.727        15.959 
 7.491        -53.727        15.973 
 8.491        -53.727        15.9875 
 9.487        -53.727        15.9965 
 10.487       -53.727        16.005 
 11.48        -53.727        16.0165 
 12.482       -53.727        16.0245 
 13.484       -53.727        16.035 
 14.48        -53.727        16.049 
 15.483       -53.727        16.0645 
 16.476       -53.727        16.0745 
 17.478       -53.727        16.0905 
 18.48        -53.727        16.1075 
 19.476       -53.727        16.123 
 20.478       -53.727        16.1385 
 21.47        -53.727        16.153 
 22.475       -53.727        16.1645 
 23.479       -53.727        16.1825 
 24.474       -53.727        16.2015 
 25.477       -53.727        16.216 
 26.468       -53.727        16.2335 
 27.465       -53.727        16.2555 
 28.467       -53.727        16.2715 
 29.465       -53.727        16.2905 
 30.468       -53.727        16.3095 
 31.463       -53.727        16.322 
 32.461       -53.727        16.3345 
 33.463       -53.727        16.3435 
 34.461       -53.727        16.3605 
 35.465       -53.727        16.3845 
 36.458       -53.727        16.4055 
 37.459       -53.727        16.428 
 38.459       -53.727        16.45 
 39.458       -53.727        16.47 
 40.464       -53.727        16.485 
 41.455       -53.727        16.4985 
 42.453       -53.727        16.514 
 43.455       -53.727        16.5295 
 44.448       -53.727        16.562 
 45.457       -53.727        16.597 
 46.448       -53.727        16.6425 
 47.447       -53.727        16.6895 
 48.449       -53.727        16.7335 
 49.447       -53.727        16.7795 
 50.455       -53.727        16.8315 
 51.444       -53.727        16.8845 
 52.441       -53.727        16.931 
 53.445       -53.727        16.9585 
 54.444       -53.727        17.008 
 55.45        -53.727        17.0575 
 56.444       -53.727        17.0985 
 57.441       -53.727        17.146 
 58.444       -53.727        17.1875 
 59.44        -53.727        17.2025 
 60.444       -53.727        17.2315 
 60.444       -52.737        17.2395 
 59.448       -52.737        17.39 
 58.455       -52.737        17.4025 
 57.455       -52.736        17.414 
 56.458       -52.736        17.4095 
 55.467       -52.736        17.366 
 54.463       -52.736        17.3455 
 53.465       -52.736        17.325 
 52.466       -52.736        17.2865 
 51.468       -52.736        17.2445 
 50.48        -52.736        17.207 
 49.473       -52.736        17.1685 
 48.472       -52.736        17.123 
 47.475       -52.736        17.0715 
 46.477       -52.736        17.03 
 45.486       -52.736        17.0005 
 44.479       -52.736        16.9535 
 43.479       -52.736        16.9195 
 42.483       -52.736        16.8865 
 41.483       -52.736        16.8485 
 40.495       -52.736        16.833 
 39.487       -52.736        16.8115 
 38.487       -52.736        16.785 
 37.491       -52.736        16.761 
 36.494       -52.736        16.747 
 35.5         -52.736        16.7305 
 34.496       -52.736        16.708 
 33.494       -52.736        16.685 
 32.495       -52.736        16.668 
 31.503       -52.736        16.6495 
 30.504       -52.736        16.634 
 29.499       -52.736        16.614 
 28.499       -52.736        16.591 
 27.498       -52.736        16.575 
 26.505       -52.736        16.5625 
 25.51        -52.736        16.5435 
 24.504       -52.736        16.525 
 23.505       -52.736        16.504 
 22.505       -52.736        16.487 
 21.508       -52.736        16.466 
 20.518       -52.736        16.446 
 19.509       -52.736        16.425 
 18.512       -52.736        16.408 
 17.51        -52.736        16.396 
 16.512       -52.736        16.381 
 15.519       -52.735        16.3615 
 14.515       -52.735        16.345 
 13.518       -52.735        16.326 
 12.518       -52.735        16.308 
 11.516       -52.735        16.296 
 10.522       -52.735        16.278 
 9.521        -52.735        16.2585 
 8.522        -52.735        16.245 
 7.522        -52.735        16.233 
 6.522        -52.735        16.217 
 5.526        -52.735        16.2005 
 4.523        -52.735        16.179 
 3.528        -52.735        16.1615 
 2.527        -52.735        16.1475 
 1.524        -52.734        16.13 
 0.534        -52.734        16.1115 
-0.475        -52.734        16.1 
-1.471        -52.734        16.0905 
-2.468        -52.734        16.075 
-3.471        -52.734        16.0575 
-4.468        -52.734        16.0425 
-5.472        -52.734        16.026 
-6.461        -52.734        16.01 
-7.461        -52.734        15.992 
-8.463        -52.734        15.979 
-9.461        -52.734        15.9615 
-10.462       -52.734        15.939 
-11.457       -52.734        15.9225 
-12.457       -52.734        15.906 
-13.46        -52.734        15.89 
-14.455       -52.734        15.8745 
-15.454       -52.734        15.8625 
-16.453       -52.734        15.8485 
-17.452       -52.734        15.8335 
-18.455       -52.734        15.816 
-19.447       -52.734        15.7965 
-20.45        -52.734        15.7785 
-21.446       -52.734        15.76 
-22.443       -52.734        15.7395 
-23.451       -52.734        15.7235 
-24.441       -52.734        15.7065 
-25.445       -52.734        15.692 
-26.442       -52.734        15.679 
-27.44        -52.734        15.662 
-28.444       -52.734        15.6435 
-29.439       -52.734        15.6275 
-30.438       -52.734        15.609 
-31.436       -52.734        15.5905 
-32.435       -52.734        15.5735 
-33.441       -52.734        15.5565 
-34.435       -52.734        15.539 
-34.435       -51.737        15.375 
-33.462       -51.737        15.3455 
-32.461       -51.737        15.3705 
-31.457       -51.737        15.397 
-30.46        -51.737        15.427 
-29.462       -51.737        15.4545 
-28.474       -51.737        15.4845 
-27.473       -51.737        15.51 
-26.469       -51.737        15.54 
-25.472       -51.737        15.5675 
-24.472       -51.737        15.5935 
-23.476       -51.737        15.622 
-22.474       -51.737        15.653 
-21.477       -51.737        15.6865 
-20.482       -51.737        15.716 
-19.48        -51.737        15.746 
-18.49        -51.737        15.777 
-17.483       -51.737        15.806 
-16.484       -51.737        15.8355 
-15.486       -51.737        15.8655 
-14.484       -51.737        15.8935 
-13.495       -51.737        15.9205 
-12.491       -51.737        15.9515 
-11.492       -51.737        15.9805 
-10.493       -51.737        16.016 
-9.492        -51.737        16.051 
-8.498        -51.737        16.08 
-7.492        -51.737        16.114 
-6.493        -51.737        16.1465 
-5.497        -51.737        16.1765 
-4.499        -51.737        16.211 
-3.506        -51.737        16.246 
-2.501        -51.737        16.2795 
-1.5          -51.737        16.3105 
-0.503        -51.737        16.344 
 0.497        -51.737        16.374 
 1.488        -51.737        16.4065 
 2.494        -51.737        16.4455 
 3.495        -51.737        16.48 
 4.489        -51.737        16.5155 
 5.491        -51.737        16.554 
 6.486        -51.737        16.5965 
 7.492        -51.737        16.635 
 8.49         -51.737        16.6695 
 9.487        -51.737        16.7055 
 10.487       -51.737        16.7485 
 11.481       -51.737        16.7875 
 12.481       -51.737        16.8215 
 13.484       -51.737        16.858 
 14.48        -51.737        16.899 
 15.483       -51.737        16.94 
 16.477       -51.737        16.977 
 17.48        -51.737        17.02 
 18.479       -51.737        17.068 
 19.478       -51.737        17.112 
 20.479       -51.737        17.1555 
 21.472       -51.737        17.203 
 22.476       -51.737        17.2495 
 23.478       -51.737        17.2965 
 24.476       -51.737        17.3425 
 25.478       -51.737        17.388 
 26.469       -51.737        17.4235 
 27.466       -51.737        17.468 
 28.467       -51.737        17.5215 
 29.466       -51.737        17.571 
 30.471       -51.737        17.6205 
 31.466       -51.737        17.672 
 32.461       -51.737        17.722 
 33.464       -51.737        17.766 
 34.462       -51.737        17.8195 
 35.466       -51.737        17.8755 
 36.458       -51.737        17.92 
 37.457       -51.737        17.967 
 38.459       -51.737        18.0235 
 39.46        -51.737        18.076 
 40.464       -51.737        18.1285 
 41.454       -51.737        18.1845 
 42.451       -51.737        18.2305 
 43.457       -51.737        18.278 
 44.449       -51.737        18.3265 
 45.458       -51.737        18.386 
 46.448       -51.737        18.4605 
 47.444       -51.737        18.54 
 48.453       -51.737        18.606 
 49.448       -51.737        18.602 
 50.456       -51.737        18.6545 
 51.446       -51.737        18.755 
 52.441       -51.737        18.83 
 53.447       -51.737        18.9135 
 54.444       -51.737        18.993 
 55.452       -51.737        19.07 
 56.442       -51.737        19.1035 
 57.44        -51.737        19.187 
 58.445       -51.737        19.2625 
 59.439       -51.737        19.343 
 60.446       -51.737        19.4325 
 60.446       -50.752        19.4375 
 59.45        -50.75         19.6115 
 58.455       -50.748        19.7425 
 57.457       -50.746        19.8035 
 56.462       -50.746        19.7725 
 55.472       -50.745        19.7005 
 54.466       -50.745        19.6275 
 53.467       -50.745        19.542 
 52.464       -50.745        19.457 
 51.474       -50.745        19.43 
 50.481       -50.745        19.3495 
 49.477       -50.745        19.2485 
 48.473       -50.745        19.1495 
 47.472       -50.745        19.08 
 46.481       -50.745        18.998 
 45.486       -50.745        18.924 
 44.482       -50.745        18.8555 
 43.479       -50.745        18.764 
 42.482       -50.745        18.703 
 41.487       -50.745        18.6485 
 40.496       -50.745        18.5905 
 39.488       -50.745        18.532 
 38.487       -50.745        18.4735 
 37.488       -50.745        18.415 
 36.5         -50.745        18.3615 
 35.501       -50.745        18.314 
 34.497       -50.745        18.2575 
 33.495       -50.745        18.2 
 32.497       -50.745        18.1445 
 31.504       -50.745        18.091 
 30.506       -50.745        18.0475 
 29.499       -50.745        17.9975 
 28.499       -50.745        17.945 
 27.5         -50.745        17.8885 
 26.505       -50.745        17.84 
 25.509       -50.745        17.791 
 24.505       -50.745        17.7465 
 23.505       -50.744        17.707 
 22.508       -50.744        17.651 
 21.508       -50.744        17.6 
 20.517       -50.744        17.554 
 19.512       -50.744        17.502 
 18.512       -50.744        17.4455 
 17.516       -50.744        17.3935 
 16.511       -50.744        17.347 
 15.518       -50.744        17.305 
 14.514       -50.744        17.2595 
 13.517       -50.744        17.2145 
 12.519       -50.744        17.1705 
 11.516       -50.744        17.1215 
 10.521       -50.744        17.0765 
 9.519        -50.744        17.0335 
 8.523        -50.744        16.987 
 7.525        -50.744        16.94 
 6.522        -50.744        16.8975 
 5.523        -50.744        16.8495 
 4.523        -50.744        16.8045 
 3.527        -50.744        16.7635 
 2.529        -50.744        16.721 
 1.523        -50.744        16.6725 
 0.53         -50.744        16.6295 
-0.473        -50.744        16.5935 
-1.469        -50.744        16.5545 
-2.47         -50.744        16.515 
-3.472        -50.744        16.472 
-4.468        -50.744        16.4295 
-5.465        -50.744        16.3885 
-6.463        -50.744        16.349 
-7.461        -50.744        16.309 
-8.466        -50.744        16.2715 
-9.461        -50.744        16.2455 
-10.461       -50.744        16.183 
-11.458       -50.744        16.142 
-12.458       -50.744        16.102 
-13.46        -50.744        16.064 
-14.455       -50.744        16.026 
-15.456       -50.744        15.989 
-16.452       -50.744        15.9495 
-17.454       -50.744        15.91 
-18.455       -50.744        15.871 
-19.452       -50.744        15.832 
-20.451       -50.744        15.79 
-21.447       -50.744        15.751 
-22.445       -50.744        15.713 
-23.45        -50.744        15.676 
-24.444       -50.744        15.6385 
-25.444       -50.744        15.604 
-26.441       -50.744        15.567 
-27.437       -50.744        15.5305 
-28.442       -50.744        15.492 
-29.438       -50.744        15.453 
-30.438       -50.744        15.418 
-31.434       -50.744        15.381 
-32.437       -50.744        15.3445 
-33.437       -50.744        15.308 
-34.432       -50.744        15.2695 
-34.432       -49.74         15.203 
-33.454       -49.74         15.2005 
-32.46        -49.74         15.247 
-31.458       -49.74         15.2915 
-30.464       -49.74         15.337 
-29.462       -49.74         15.3865 
-28.474       -49.74         15.4355 
-27.472       -49.74         15.4815 
-26.47        -49.74         15.5295 
-25.473       -49.74         15.5755 
-24.472       -49.74         15.6215 
-23.477       -49.74         15.6705 
-22.475       -49.74         15.723 
-21.475       -49.74         15.7735 
-20.479       -49.74         15.825 
-19.481       -49.74         15.878 
-18.49        -49.74         15.9275 
-17.484       -49.74         15.981 
-16.482       -49.74         16.041 
-15.485       -49.74         16.0855 
-14.487       -49.74         16.1355 
-13.496       -49.74         16.1865 
-12.493       -49.74         16.236 
-11.491       -49.74         16.2885 
-10.494       -49.74         16.3485 
-9.492        -49.74         16.404 
-8.497        -49.74         16.4605 
-7.492        -49.74         16.517 
-6.493        -49.74         16.5755 
-5.497        -49.74         16.6315 
-4.498        -49.74         16.6885 
-3.502        -49.74         16.743 
-2.502        -49.74         16.7985 
-1.501        -49.74         16.8555 
-0.505        -49.74         16.9155 
 0.498        -49.74         16.975 
 1.49         -49.74         17.0355 
 2.492        -49.74         17.098 
 3.495        -49.74         17.1635 
 4.487        -49.74         17.224 
 5.491        -49.74         17.2865 
 6.488        -49.74         17.3515 
 7.492        -49.74         17.415 
 8.493        -49.74         17.4805 
 9.487        -49.74         17.545 
 10.487       -49.74         17.607 
 11.481       -49.74         17.6695 
 12.481       -49.74         17.7385 
 13.486       -49.74         17.8065 
 14.479       -49.74         17.8745 
 15.483       -49.74         17.9425 
 16.477       -49.74         18.015 
 17.479       -49.74         18.0865 
 18.479       -49.74         18.154 
 19.475       -49.74         18.228 
 20.478       -49.74         18.305 
 21.471       -49.74         18.3755 
 22.475       -49.74         18.449 
 23.48        -49.74         18.5215 
 24.474       -49.74         18.5935 
 25.478       -49.74         18.6715 
 26.468       -49.74         18.751 
 27.467       -49.74         18.828 
 28.469       -49.74         18.9055 
 29.464       -49.74         18.986 
 30.47        -49.74         19.06 
 31.463       -49.74         19.136 
 32.464       -49.74         19.221 
 33.466       -49.74         19.3015 
 34.461       -49.74         19.3805 
 35.467       -49.74         19.4605 
 36.458       -49.74         19.539 
 37.458       -49.74         19.6175 
 38.461       -49.74         19.704 
 39.459       -49.74         19.787 
 40.465       -49.74         19.8865 
 41.457       -49.74         19.956 
 42.456       -49.74         20.04 
 43.456       -49.74         20.1185 
 44.45        -49.74         20.2035 
 45.457       -49.74         20.275 
 46.447       -49.74         20.3685 
 47.446       -49.74         20.465 
 48.452       -49.74         20.556 
 49.446       -49.74         20.5895 
 50.456       -49.74         20.6725 
 51.443       -49.74         20.7475 
 52.442       -49.74         20.8535 
 53.446       -49.74         20.9545 
 54.444       -49.74         21.0795 
 55.452       -49.74         21.1795 
 56.443       -49.74         21.2545 
 57.443       -49.74         21.324 
 58.444       -49.74         21.4365 
 59.439       -49.74         21.521 
 60.445       -49.74         21.6415 
 60.445       -48.759        21.6615 
 59.449       -48.757        21.8225 
 58.457       -48.754        22 
 57.457       -48.751        22.0905 
 56.458       -48.751        21.991 
 55.468       -48.751        21.882 
 54.465       -48.751        21.7645 
 53.466       -48.751        21.647 
 52.469       -48.751        21.54 
 51.473       -48.751        21.4275 
 50.482       -48.751        21.3145 
 49.475       -48.75         21.221 
 48.473       -48.75         21.136 
 47.476       -48.75         21.0325 
 46.48        -48.75         20.9395 
 45.487       -48.75         20.842 
 44.482       -48.75         20.7305 
 43.478       -48.75         20.637 
 42.481       -48.75         20.543 
 41.487       -48.75         20.456 
 40.496       -48.75         20.3655 
 39.489       -48.75         20.272 
 38.487       -48.75         20.181 
 37.488       -48.75         20.0925 
 36.499       -48.75         20.0065 
 35.502       -48.75         19.9265 
 34.493       -48.75         19.844 
 33.496       -48.75         19.755 
 32.493       -48.75         19.6655 
 31.501       -48.75         19.5835 
 30.502       -48.75         19.5155 
 29.498       -48.75         19.445 
 28.497       -48.75         19.3585 
 27.498       -48.75         19.2795 
 26.503       -48.75         19.201 
 25.509       -48.75         19.117 
 24.506       -48.75         19.038 
 23.508       -48.75         18.966 
 22.506       -48.75         18.897 
 21.508       -48.75         18.8215 
 20.516       -48.75         18.7415 
 19.51        -48.75         18.6595 
 18.511       -48.75         18.584 
 17.514       -48.75         18.5085 
 16.512       -48.75         18.431 
 15.517       -48.75         18.3515 
 14.511       -48.75         18.274 
 13.519       -48.75         18.2025 
 12.517       -48.75         18.129 
 11.517       -48.75         18.0565 
 10.52        -48.75         17.9865 
 9.521        -48.75         17.9115 
 8.522        -48.75         17.8415 
 7.524        -48.75         17.774 
 6.523        -48.75         17.7015 
 5.525        -48.75         17.631 
 4.523        -48.75         17.563 
 3.527        -48.75         17.494 
 2.527        -48.75         17.421 
 1.527        -48.75         17.351 
 0.529        -48.75         17.2855 
-0.474        -48.75         17.2235 
-1.471        -48.75         17.16 
-2.47         -48.75         17.0985 
-3.472        -48.75         17.0335 
-4.466        -48.75         16.964 
-5.469        -48.75         16.9005 
-6.462        -48.75         16.839 
-7.461        -48.75         16.7715 
-8.466        -48.75         16.708 
-9.46         -48.75         16.6425 
-10.461       -48.75         16.5765 
-11.457       -48.75         16.514 
-12.456       -48.75         16.455 
-13.46        -48.75         16.3955 
-14.456       -48.75         16.335 
-15.454       -48.75         16.273 
-16.455       -48.75         16.2135 
-17.453       -48.75         16.1555 
-18.455       -48.75         16.0945 
-19.45        -48.75         16.0345 
-20.454       -48.75         15.977 
-21.448       -48.75         15.918 
-22.444       -48.75         15.8565 
-23.451       -48.75         15.7985 
-24.442       -48.75         15.743 
-25.445       -48.75         15.6865 
-26.443       -48.75         15.6275 
-27.44        -48.75         15.5715 
-28.443       -48.749        15.5145 
-29.437       -48.749        15.459 
-30.437       -48.749        15.4025 
-31.435       -48.749        15.348 
-32.434       -48.749        15.2935 
-33.441       -48.749        15.237 
-34.432       -48.749        15.1815 
-34.432       -47.749        15.211 
-33.457       -47.749        15.241 
-32.458       -47.749        15.3055 
-31.459       -47.749        15.373 
-30.462       -47.749        15.4385 
-29.46        -47.749        15.505 
-28.475       -47.749        15.5715 
-27.471       -47.749        15.6385 
-26.47        -47.749        15.7045 
-25.472       -47.749        15.7745 
-24.471       -47.749        15.8405 
-23.477       -47.749        15.9075 
-22.474       -47.749        15.982 
-21.476       -47.749        16.049 
-20.481       -47.749        16.12 
-19.48        -47.749        16.1905 
-18.49        -47.749        16.2655 
-17.485       -47.749        16.336 
-16.486       -47.749        16.406 
-15.489       -47.749        16.482 
-14.488       -47.749        16.5555 
-13.495       -47.75         16.627 
-12.492       -47.75         16.702 
-11.491       -47.75         16.776 
-10.493       -47.75         16.853 
-9.493        -47.75         16.9415 
-8.498        -47.75         17.006 
-7.492        -47.75         17.089 
-6.495        -47.75         17.169 
-5.497        -47.75         17.248 
-4.498        -47.75         17.3285 
-3.506        -47.75         17.4105 
-2.502        -47.75         17.4885 
-1.501        -47.75         17.568 
-0.507        -47.75         17.6505 
 0.498        -47.75         17.7365 
 1.491        -47.75         17.8185 
 2.493        -47.75         17.9 
 3.493        -47.75         17.984 
 4.488        -47.75         18.071 
 5.491        -47.75         18.1575 
 6.488        -47.75         18.243 
 7.493        -47.75         18.333 
 8.492        -47.75         18.4255 
 9.486        -47.75         18.514 
 10.488       -47.75         18.6055 
 11.482       -47.75         18.7005 
 12.482       -47.75         18.787 
 13.483       -47.75         18.879 
 14.479       -47.75         18.9765 
 15.484       -47.75         19.0675 
 16.477       -47.75         19.162 
 17.48        -47.75         19.2575 
 18.478       -47.75         19.346 
 19.474       -47.75         19.446 
 20.479       -47.75         19.539 
 21.474       -47.75         19.635 
 22.475       -47.75         19.736 
 23.478       -47.75         19.839 
 24.476       -47.75         19.9365 
 25.479       -47.75         20.0395 
 26.468       -47.75         20.1425 
 27.467       -47.75         20.239 
 28.468       -47.75         20.343 
 29.466       -47.75         20.455 
 30.469       -47.75         20.5555 
 31.462       -47.75         20.6595 
 32.463       -47.75         20.769 
 33.465       -47.75         20.8745 
 34.462       -47.75         20.978 
 35.466       -47.75         21.093 
 36.458       -47.75         21.192 
 37.457       -47.75         21.296 
 38.46        -47.75         21.4075 
 39.458       -47.75         21.518 
 40.465       -47.75         21.631 
 41.458       -47.75         21.7385 
 42.455       -47.75         21.841 
 43.456       -47.75         21.953 
 44.448       -47.75         22.063 
 45.459       -47.75         22.1865 
 46.448       -47.75         22.288 
 47.445       -47.75         22.3675 
 48.453       -47.75         22.4675 
 49.447       -47.75         22.5875 
 50.456       -47.75         22.7295 
 51.445       -47.75         22.856 
 52.441       -47.75         22.929 
 53.445       -47.75         23.0445 
 54.445       -47.75         23.191 
 55.451       -47.75         23.318 
 56.442       -47.75         23.43 
 57.441       -47.75         23.522 
 58.444       -47.75         23.659 
 59.439       -47.75         23.7845 
 60.445       -47.75         23.898 
 60.445       -46.764        23.985 
 59.449       -46.759        24.2885 
 58.456       -46.758        24.3045 
 57.452       -46.757        24.199 
 56.461       -46.757        24.0735 
 55.468       -46.757        23.944 
 54.464       -46.757        23.8065 
 53.463       -46.757        23.6605 
 52.463       -46.757        23.5325 
 51.471       -46.757        23.4025 
 50.48        -46.757        23.2925 
 49.474       -46.757        23.1825 
 48.473       -46.757        23.053 
 47.47        -46.757        22.947 
 46.481       -46.757        22.7915 
 45.482       -46.757        22.666 
 44.481       -46.757        22.554 
 43.477       -46.757        22.434 
 42.48        -46.757        22.318 
 41.489       -46.757        22.204 
 40.496       -46.757        22.0875 
 39.489       -46.757        21.972 
 38.489       -46.757        21.8595 
 37.489       -46.757        21.757 
 36.498       -46.757        21.63 
 35.501       -46.757        21.518 
 34.498       -46.757        21.4035 
 33.497       -46.757        21.2925 
 32.496       -46.757        21.1875 
 31.502       -46.757        21.0825 
 30.505       -46.757        20.99 
 29.501       -46.757        20.8835 
 28.5         -46.757        20.774 
 27.499       -46.757        20.6685 
 26.504       -46.757        20.56 
 25.511       -46.757        20.4535 
 24.506       -46.757        20.347 
 23.507       -46.757        20.245 
 22.506       -46.757        20.15 
 21.508       -46.757        20.05 
 20.516       -46.757        19.944 
 19.509       -46.757        19.843 
 18.512       -46.757        19.747 
 17.516       -46.757        19.6475 
 16.511       -46.757        19.5465 
 15.519       -46.757        19.4555 
 14.514       -46.757        19.355 
 13.519       -46.757        19.2535 
 12.519       -46.757        19.1555 
 11.515       -46.757        19.066 
 10.519       -46.757        18.972 
 9.519        -46.757        18.8725 
 8.521        -46.757        18.7745 
 7.524        -46.757        18.681 
 6.521        -46.757        18.5875 
 5.523        -46.757        18.4905 
 4.521        -46.757        18.394 
 3.525        -46.757        18.2995 
 2.527        -46.757        18.21 
 1.525        -46.757        18.1195 
 0.532        -46.757        18.029 
-0.475        -46.757        17.937 
-1.469        -46.757        17.8485 
-2.472        -46.757        17.7615 
-3.472        -46.757        17.675 
-4.467        -46.757        17.5875 
-5.468        -46.757        17.502 
-6.461        -46.757        17.423 
-7.46         -46.757        17.334 
-8.465        -46.757        17.246 
-9.46         -46.757        17.162 
-10.461       -46.757        17.073 
-11.457       -46.757        16.9855 
-12.458       -46.757        16.904 
-13.461       -46.757        16.817 
-14.458       -46.757        16.731 
-15.454       -46.757        16.6505 
-16.454       -46.757        16.5715 
-17.453       -46.757        16.49 
-18.455       -46.757        16.411 
-19.451       -46.757        16.332 
-20.452       -46.757        16.249 
-21.447       -46.757        16.168 
-22.444       -46.757        16.0905 
-23.448       -46.757        16.0105 
-24.442       -46.757        15.9315 
-25.443       -46.757        15.857 
-26.441       -46.757        15.7865 
-27.442       -46.756        15.7065 
-28.443       -46.756        15.637 
-29.437       -46.756        15.561 
-30.437       -46.756        15.4855 
-31.435       -46.756        15.4075 
-32.434       -46.756        15.3365 
-33.442       -46.756        15.262 
-34.434       -46.756        15.187 
-34.434       -45.75         15.331 
-33.457       -45.75         15.4185 
-32.459       -45.75         15.5035 
-31.46        -45.75         15.586 
-30.461       -45.75         15.669 
-29.462       -45.75         15.754 
-28.474       -45.75         15.8415 
-27.472       -45.75         15.929 
-26.47        -45.75         16.014 
-25.47        -45.75         16.099 
-24.472       -45.75         16.1905 
-23.476       -45.75         16.2755 
-22.474       -45.75         16.363 
-21.476       -45.75         16.458 
-20.479       -45.75         16.5495 
-19.481       -45.75         16.6425 
-18.488       -45.75         16.7345 
-17.485       -45.75         16.8225 
-16.484       -45.75         16.914 
-15.49        -45.75         17.012 
-14.489       -45.75         17.105 
-13.495       -45.75         17.196 
-12.493       -45.75         17.2925 
-11.491       -45.75         17.388 
-10.493       -45.75         17.4885 
-9.493        -45.75         17.5835 
-8.498        -45.75         17.6805 
-7.491        -45.75         17.7815 
-6.494        -45.75         17.8845 
-5.498        -45.75         17.982 
-4.499        -45.75         18.0815 
-3.506        -45.75         18.1875 
-2.501        -45.75         18.2885 
-1.501        -45.75         18.3855 
-0.507        -45.75         18.488 
 0.497        -45.75         18.596 
 1.488        -45.75         18.6985 
 2.493        -45.75         18.8055 
 3.495        -45.75         18.917 
 4.488        -45.75         19.0265 
 5.491        -45.75         19.13 
 6.487        -45.75         19.241 
 7.491        -45.75         19.349 
 8.493        -45.75         19.4535 
 9.486        -45.75         19.562 
 10.488       -45.75         19.6795 
 11.48        -45.75         19.79 
 12.48        -45.75         19.902 
 13.484       -45.75         20.0195 
 14.479       -45.75         20.13 
 15.484       -45.75         20.24 
 16.477       -45.75         20.356 
 17.48        -45.75         20.469 
 18.479       -45.75         20.5845 
 19.476       -45.75         20.7025 
 20.48        -45.75         20.8275 
 21.472       -45.75         20.9435 
 22.475       -45.75         21.063 
 23.478       -45.75         21.1865 
 24.475       -45.75         21.3045 
 25.478       -45.75         21.4235 
 26.468       -45.75         21.547 
 27.466       -45.75         21.6675 
 28.468       -45.75         21.789 
 29.465       -45.75         21.9105 
 30.471       -45.75         22.0365 
 31.463       -45.75         22.1585 
 32.461       -45.75         22.281 
 33.464       -45.75         22.4115 
 34.462       -45.75         22.5325 
 35.466       -45.75         22.6555 
 36.458       -45.75         22.79 
 37.459       -45.75         22.9145 
 38.461       -45.75         23.04 
 39.458       -45.75         23.17 
 40.465       -45.75         23.3025 
 41.456       -45.75         23.427 
 42.451       -45.75         23.562 
 43.454       -45.75         23.6875 
 44.451       -45.75         23.8225 
 45.459       -45.75         23.9565 
 46.447       -45.75         24.1045 
 47.444       -45.75         24.226 
 48.448       -45.75         24.362 
 49.446       -45.75         24.493 
 50.457       -45.75         24.6325 
 51.446       -45.75         24.741 
 52.442       -45.75         24.8805 
 53.445       -45.75         25.016 
 54.443       -45.75         25.16 
 55.451       -45.75         25.31 
 56.443       -45.75         25.4485 
 57.442       -45.75         25.6055 
 58.444       -45.75         25.7325 
 59.441       -45.75         25.887 
 60.445       -45.75         26.0385 
 60.445       -44.752        26.9605 
 59.448       -44.751        26.8725 
 58.449       -44.75         26.728 
 57.452       -44.75         26.553 
 56.46        -44.75         26.4185 
 55.467       -44.75         26.2575 
 54.463       -44.75         26.111 
 53.465       -44.75         25.9665 
 52.466       -44.75         25.8285 
 51.478       -44.75         25.682 
 50.481       -44.75         25.541 
 49.472       -44.75         25.398 
 48.475       -44.75         25.2585 
 47.472       -44.75         25.1175 
 46.484       -44.75         24.9825 
 45.488       -44.75         24.84 
 44.483       -44.75         24.7 
 43.479       -44.75         24.564 
 42.479       -44.75         24.4265 
 41.488       -44.75         24.2935 
 40.496       -44.75         24.1575 
 39.488       -44.75         24.024 
 38.489       -44.75         23.889 
 37.491       -44.75         23.756 
 36.498       -44.75         23.62 
 35.503       -44.75         23.484 
 34.498       -44.75         23.3465 
 33.497       -44.75         23.212 
 32.493       -44.75         23.08 
 31.501       -44.75         22.9475 
 30.506       -44.75         22.82 
 29.498       -44.75         22.6855 
 28.503       -44.75         22.558 
 27.497       -44.75         22.4255 
 26.505       -44.75         22.3005 
 25.511       -44.75         22.1685 
 24.505       -44.75         22.0335 
 23.507       -44.75         21.909 
 22.505       -44.75         21.7895 
 21.508       -44.75         21.661 
 20.512       -44.75         21.5325 
 19.509       -44.75         21.405 
 18.511       -44.75         21.2815 
 17.513       -44.75         21.1575 
 16.513       -44.75         21.035 
 15.518       -44.75         20.916 
 14.516       -44.75         20.793 
 13.516       -44.75         20.671 
 12.518       -44.75         20.547 
 11.519       -44.75         20.4225 
 10.521       -44.75         20.3055 
 9.522        -44.75         20.1885 
 8.522        -44.75         20.0655 
 7.523        -44.75         19.9425 
 6.523        -44.75         19.825 
 5.528        -44.75         19.712 
 4.522        -44.75         19.5955 
 3.526        -44.75         19.4785 
 2.528        -44.75         19.3695 
 1.525        -44.75         19.258 
 0.53         -44.75         19.139 
-0.474        -44.75         19.025 
-1.474        -44.75         18.914 
-2.47         -44.75         18.8005 
-3.473        -44.75         18.6885 
-4.468        -44.75         18.5815 
-5.467        -44.75         18.4725 
-6.461        -44.75         18.359 
-7.46         -44.75         18.251 
-8.468        -44.75         18.145 
-9.462        -44.75         18.0345 
-10.463       -44.75         17.9225 
-11.458       -44.75         17.8175 
-12.455       -44.75         17.7155 
-13.461       -44.75         17.6115 
-14.457       -44.75         17.5065 
-15.455       -44.75         17.404 
-16.456       -44.75         17.304 
-17.453       -44.75         17.2005 
-18.456       -44.75         17.098 
-19.451       -44.75         16.9995 
-20.451       -44.75         16.897 
-21.446       -44.75         16.7965 
-22.447       -44.75         16.6995 
-23.451       -44.75         16.603 
-24.441       -44.75         16.5035 
-25.444       -44.75         16.406 
-26.441       -44.75         16.312 
-27.442       -44.75         16.217 
-28.443       -44.75         16.118 
-29.438       -44.75         16.0215 
-30.438       -44.75         15.9295 
-31.434       -44.75         15.835 
-32.436       -44.75         15.741 
-33.442       -44.75         15.646 
-34.434       -44.749        15.551 
-34.434       -43.754        15.823 
-33.457       -43.754        15.9345 
-32.462       -43.754        16.0365 
-31.46        -43.754        16.138 
-30.462       -43.754        16.2445 
-29.462       -43.754        16.3495 
-28.475       -43.754        16.4505 
-27.471       -43.754        16.5545 
-26.47        -43.754        16.6565 
-25.47        -43.754        16.762 
-24.469       -43.754        16.8695 
-23.477       -43.754        16.9755 
-22.475       -43.754        17.0845 
-21.474       -43.754        17.197 
-20.479       -43.754        17.3055 
-19.48        -43.754        17.4175 
-18.49        -43.754        17.5315 
-17.488       -43.754        17.6455 
-16.484       -43.754        17.752 
-15.49        -43.754        17.8605 
-14.487       -43.754        17.978 
-13.495       -43.754        18.093 
-12.493       -43.754        18.203 
-11.49        -43.754        18.3205 
-10.496       -43.754        18.437 
-9.492        -43.754        18.548 
-8.497        -43.754        18.666 
-7.493        -43.754        18.787 
-6.494        -43.754        18.899 
-5.499        -43.754        19.017 
-4.499        -43.754        19.1385 
-3.504        -43.754        19.2585 
-2.502        -43.754        19.376 
-1.501        -43.754        19.4995 
-0.509        -43.754        19.624 
 0.499        -43.754        19.7455 
 1.49         -43.754        19.871 
 2.492        -43.754        19.9925 
 3.492        -43.754        20.1105 
 4.487        -43.754        20.2385 
 5.491        -43.754        20.368 
 6.487        -43.754        20.4915 
 7.493        -43.754        20.618 
 8.492        -43.754        20.7495 
 9.486        -43.754        20.8795 
 10.487       -43.754        21.0055 
 11.479       -43.754        21.129 
 12.482       -43.754        21.255 
 13.483       -43.754        21.3885 
 14.481       -43.754        21.517 
 15.483       -43.754        21.646 
 16.476       -43.754        21.7815 
 17.481       -43.754        21.909 
 18.479       -43.754        22.041 
 19.476       -43.754        22.1725 
 20.478       -43.754        22.3085 
 21.471       -43.754        22.4405 
 22.475       -43.754        22.5805 
 23.477       -43.754        22.716 
 24.475       -43.754        22.8445 
 25.478       -43.754        22.981 
 26.468       -43.754        23.1205 
 27.467       -43.754        23.2585 
 28.468       -43.754        23.394 
 29.465       -43.754        23.5295 
 30.469       -43.754        23.6725 
 31.462       -43.754        23.81 
 32.463       -43.754        23.949 
 33.465       -43.754        24.0825 
 34.462       -43.754        24.223 
 35.465       -43.754        24.3675 
 36.459       -43.754        24.5055 
 37.458       -43.754        24.6475 
 38.459       -43.754        24.7925 
 39.46        -43.754        24.9365 
 40.464       -43.754        25.084 
 41.456       -43.754        25.2205 
 42.453       -43.754        25.367 
 43.453       -43.754        25.508 
 44.449       -43.754        25.652 
 45.457       -43.754        25.802 
 46.447       -43.754        25.945 
 47.446       -43.754        26.089 
 48.448       -43.754        26.2295 
 49.448       -43.754        26.3695 
 50.455       -43.754        26.521 
 51.444       -43.754        26.6725 
 52.441       -43.754        26.816 
 53.445       -43.754        26.9565 
 54.445       -43.754        27.108 
 55.451       -43.754        27.2565 
 56.442       -43.754        27.404 
 57.443       -43.754        27.5515 
 58.443       -43.754        27.6965 
 59.44        -43.754        27.841 
 60.444       -43.754        27.9825 
 60.444       -42.758        28.8835 
 59.446       -42.758        28.719 
 58.449       -42.758        28.5675 
 57.453       -42.758        28.413 
 56.459       -42.758        28.259 
 55.468       -42.758        28.106 
 54.464       -42.758        27.9575 
 53.465       -42.758        27.8145 
 52.465       -42.758        27.6625 
 51.472       -42.758        27.507 
 50.483       -42.758        27.368 
 49.477       -42.758        27.22 
 48.472       -42.758        27.0705 
 47.474       -42.758        26.921 
 46.482       -42.758        26.777 
 45.488       -42.758        26.637 
 44.483       -42.758        26.488 
 43.48        -42.758        26.338 
 42.48        -42.758        26.19 
 41.486       -42.758        26.041 
 40.496       -42.758        25.889 
 39.489       -42.758        25.7535 
 38.487       -42.758        25.6085 
 37.491       -42.758        25.4615 
 36.499       -42.758        25.318 
 35.503       -42.758        25.173 
 34.498       -42.758        25.031 
 33.497       -42.758        24.888 
 32.497       -42.758        24.747 
 31.503       -42.758        24.5985 
 30.505       -42.758        24.4515 
 29.499       -42.758        24.3145 
 28.5         -42.758        24.175 
 27.498       -42.758        24.0255 
 26.504       -42.758        23.8785 
 25.51        -42.758        23.7465 
 24.506       -42.758        23.607 
 23.507       -42.758        23.4685 
 22.506       -42.758        23.3335 
 21.508       -42.758        23.197 
 20.515       -42.758        23.0595 
 19.511       -42.758        22.9195 
 18.511       -42.758        22.7825 
 17.513       -42.758        22.6435 
 16.513       -42.758        22.5025 
 15.517       -42.758        22.3655 
 14.516       -42.758        22.231 
 13.518       -42.758        22.093 
 12.519       -42.758        21.9515 
 11.516       -42.758        21.818 
 10.52        -42.758        21.687 
 9.52         -42.758        21.549 
 8.524        -42.758        21.418 
 7.524        -42.758        21.29 
 6.523        -42.758        21.159 
 5.523        -42.758        21.0245 
 4.52         -42.758        20.8935 
 3.527        -42.758        20.7635 
 2.526        -42.758        20.6345 
 1.526        -42.758        20.4995 
 0.53         -42.758        20.371 
-0.475        -42.758        20.2475 
-1.47         -42.758        20.1195 
-2.472        -42.758        19.9895 
-3.471        -42.758        19.86 
-4.468        -42.758        19.731 
-5.472        -42.758        19.603 
-6.462        -42.758        19.476 
-7.462        -42.758        19.3505 
-8.464        -42.758        19.2255 
-9.464        -42.758        19.1015 
-10.464       -42.758        18.9775 
-11.457       -42.758        18.858 
-12.459       -42.758        18.739 
-13.459       -42.758        18.616 
-14.456       -42.758        18.489 
-15.455       -42.758        18.368 
-16.454       -42.758        18.2485 
-17.452       -42.758        18.1265 
-18.456       -42.758        18.0015 
-19.448       -42.758        17.888 
-20.45        -42.758        17.7745 
-21.449       -42.758        17.654 
-22.444       -42.758        17.5385 
-23.449       -42.758        17.417 
-24.443       -42.758        17.3015 
-25.443       -42.758        17.1905 
-26.442       -42.758        17.077 
-27.439       -42.758        16.9595 
-28.442       -42.758        16.8485 
-29.436       -42.757        16.7395 
-30.436       -42.757        16.6255 
-31.435       -42.757        16.513 
-32.433       -42.757        16.407 
-33.44        -42.757        16.294 
-34.432       -42.757        16.1825 
-34.432       -41.76         16.574 
-33.461       -41.76         16.7035 
-32.455       -41.76         16.825 
-31.461       -41.76         16.943 
-30.46        -41.76         17.058 
-29.459       -41.76         17.182 
-28.473       -41.76         17.307 
-27.472       -41.76         17.4265 
-26.468       -41.76         17.548 
-25.472       -41.76         17.6665 
-24.471       -41.76         17.794 
-23.476       -41.76         17.913 
-22.475       -41.76         18.0335 
-21.477       -41.76         18.1605 
-20.481       -41.76         18.287 
-19.48        -41.76         18.4115 
-18.489       -41.76         18.54 
-17.483       -41.76         18.672 
-16.486       -41.76         18.798 
-15.489       -41.76         18.923 
-14.487       -41.76         19.052 
-13.493       -41.76         19.179 
-12.491       -41.76         19.309 
-11.492       -41.76         19.438 
-10.495       -41.76         19.569 
-9.492        -41.76         19.702 
-8.498        -41.76         19.833 
-7.493        -41.76         19.965 
-6.494        -41.76         20.1 
-5.496        -41.76         20.2375 
-4.499        -41.76         20.37 
-3.507        -41.76         20.5015 
-2.501        -41.76         20.634 
-1.5          -41.76         20.767 
-0.503        -41.76         20.9205 
 0.497        -41.76         21.0415 
 1.491        -41.76         21.1725 
 2.492        -41.76         21.3145 
 3.492        -41.76         21.451 
 4.488        -41.76         21.5845 
 5.492        -41.76         21.7245 
 6.488        -41.76         21.865 
 7.492        -41.76         22.0055 
 8.493        -41.76         22.1425 
 9.486        -41.76         22.2835 
 10.487       -41.76         22.422 
 11.482       -41.76         22.55 
 12.482       -41.76         22.69 
 13.484       -41.76         22.837 
 14.48        -41.76         22.9745 
 15.482       -41.76         23.1195 
 16.478       -41.76         23.2565 
 17.479       -41.76         23.399 
 18.479       -41.76         23.538 
 19.475       -41.76         23.673 
 20.478       -41.76         23.83 
 21.471       -41.76         23.9745 
 22.475       -41.76         24.118 
 23.48        -41.76         24.262 
 24.475       -41.76         24.4105 
 25.478       -41.76         24.562 
 26.468       -41.76         24.702 
 27.468       -41.76         24.8415 
 28.469       -41.76         24.9905 
 29.464       -41.76         25.141 
 30.469       -41.76         25.284 
 31.463       -41.76         25.4245 
 32.463       -41.76         25.572 
 33.467       -41.76         25.7195 
 34.461       -41.76         25.8675 
 35.466       -41.76         26.015 
 36.459       -41.76         26.1645 
 37.458       -41.76         26.3125 
 38.459       -41.76         26.4615 
 39.459       -41.76         26.612 
 40.465       -41.76         26.7555 
 41.457       -41.76         26.908 
 42.452       -41.76         27.0575 
 43.456       -41.76         27.2055 
 44.448       -41.76         27.354 
 45.459       -41.76         27.505 
 46.447       -41.76         27.655 
 47.445       -41.76         27.805 
 48.452       -41.76         27.968 
 49.446       -41.76         28.094 
 50.458       -41.76         28.2285 
 51.446       -41.76         28.3775 
 52.442       -41.76         28.542 
 53.445       -41.76         28.6955 
 54.443       -41.76         28.8435 
 55.454       -41.76         28.9885 
 56.442       -41.76         29.139 
 57.442       -41.76         29.296 
 58.445       -41.76         29.452 
 59.438       -41.76         29.591 
 60.446       -41.76         29.7415 
 60.446       -40.757        30.5115 
 59.447       -40.756        30.358 
 58.453       -40.756        30.2045 
 57.46        -40.756        30.056 
 56.468       -40.756        29.904 
 55.475       -40.756        29.7505 
 54.467       -40.756        29.6 
 53.468       -40.756        29.459 
 52.469       -40.755        29.316 
 51.479       -40.755        29.1575 
 50.484       -40.755        29.0185 
 49.478       -40.755        28.871 
 48.478       -40.755        28.7165 
 47.474       -40.755        28.5655 
 46.483       -40.755        28.4185 
 45.487       -40.755        28.2645 
 44.483       -40.755        28.106 
 43.479       -40.755        27.968 
 42.481       -40.755        27.818 
 41.49        -40.755        27.666 
 40.498       -40.755        27.517 
 39.491       -40.755        27.376 
 38.488       -40.755        27.2275 
 37.491       -40.755        27.075 
 36.499       -40.755        26.9255 
 35.502       -40.755        26.7815 
 34.496       -40.755        26.632 
 33.497       -40.755        26.4835 
 32.493       -40.755        26.336 
 31.504       -40.755        26.189 
 30.505       -40.755        26.034 
 29.5         -40.755        25.8855 
 28.501       -40.755        25.7385 
 27.5         -40.755        25.606 
 26.506       -40.755        25.458 
 25.511       -40.755        25.3125 
 24.504       -40.755        25.1685 
 23.507       -40.755        25.0205 
 22.507       -40.755        24.871 
 21.508       -40.755        24.7265 
 20.517       -40.755        24.581 
 19.51        -40.755        24.4345 
 18.51        -40.755        24.2855 
 17.516       -40.755        24.146 
 16.511       -40.755        23.9975 
 15.519       -40.755        23.853 
 14.514       -40.755        23.7105 
 13.516       -40.755        23.566 
 12.52        -40.755        23.423 
 11.516       -40.755        23.2785 
 10.522       -40.755        23.138 
 9.521        -40.755        22.9945 
 8.521        -40.755        22.847 
 7.525        -40.755        22.7045 
 6.521        -40.755        22.5655 
 5.525        -40.755        22.4275 
 4.523        -40.755        22.284 
 3.528        -40.755        22.143 
 2.529        -40.755        21.9985 
 1.526        -40.755        21.859 
 0.528        -40.755        21.7215 
-0.475        -40.755        21.5755 
-1.47         -40.755        21.4395 
-2.468        -40.755        21.303 
-3.472        -40.755        21.163 
-4.465        -40.755        21.0265 
-5.468        -40.755        20.8865 
-6.462        -40.755        20.7505 
-7.461        -40.755        20.616 
-8.465        -40.755        20.4795 
-9.459        -40.755        20.3425 
-10.461       -40.755        20.2015 
-11.456       -40.755        20.065 
-12.458       -40.755        19.9305 
-13.46        -40.755        19.795 
-14.455       -40.755        19.664 
-15.455       -40.755        19.531 
-16.455       -40.755        19.3935 
-17.454       -40.755        19.2565 
-18.455       -40.755        19.1235 
-19.45        -40.755        18.989 
-20.452       -40.755        18.8585 
-21.444       -40.755        18.731 
-22.447       -40.755        18.6 
-23.449       -40.755        18.4715 
-24.442       -40.755        18.3415 
-25.448       -40.755        18.215 
-26.441       -40.755        18.0875 
-27.442       -40.755        17.957 
-28.443       -40.755        17.827 
-29.438       -40.755        17.6995 
-30.439       -40.755        17.569 
-31.435       -40.755        17.441 
-32.435       -40.755        17.311 
-33.44        -40.755        17.1825 
-34.432       -40.755        17.061 
-34.432       -39.756        17.5735 
-33.455       -39.756        17.717 
-32.46        -39.756        17.845 
-31.46        -39.756        17.977 
-30.464       -39.756        18.112 
-29.462       -39.756        18.242 
-28.475       -39.756        18.369 
-27.472       -39.756        18.507 
-26.469       -39.756        18.6415 
-25.473       -39.756        18.774 
-24.471       -39.756        18.908 
-23.475       -39.756        19.0385 
-22.474       -39.756        19.182 
-21.476       -39.756        19.32 
-20.482       -39.756        19.4515 
-19.48        -39.756        19.5875 
-18.489       -39.756        19.7315 
-17.486       -39.756        19.868 
-16.484       -39.756        20.007 
-15.49        -39.756        20.1485 
-14.49        -39.756        20.289 
-13.495       -39.756        20.4275 
-12.492       -39.756        20.5735 
-11.492       -39.756        20.713 
-10.494       -39.756        20.8545 
-9.493        -39.756        20.9955 
-8.497        -39.756        21.1365 
-7.493        -39.756        21.281 
-6.495        -39.756        21.4225 
-5.499        -39.756        21.5645 
-4.498        -39.756        21.708 
-3.507        -39.756        21.849 
-2.502        -39.756        21.9955 
-1.5          -39.756        22.133 
-0.507        -39.756        22.277 
 0.498        -39.756        22.4245 
 1.488        -39.756        22.567 
 2.493        -39.756        22.7045 
 3.495        -39.756        22.852 
 4.487        -39.756        22.994 
 5.491        -39.756        23.1345 
 6.487        -39.756        23.279 
 7.492        -39.756        23.4215 
 8.492        -39.756        23.566 
 9.488        -39.756        23.7105 
 10.489       -39.756        23.857 
 11.481       -39.756        24.0015 
 12.481       -39.756        24.148 
 13.483       -39.756        24.295 
 14.48        -39.756        24.443 
 15.485       -39.756        24.5895 
 16.476       -39.756        24.7315 
 17.48        -39.756        24.8835 
 18.479       -39.756        25.0315 
 19.476       -39.756        25.1745 
 20.48        -39.756        25.3235 
 21.47        -39.756        25.4685 
 22.478       -39.756        25.6195 
 23.478       -39.756        25.769 
 24.475       -39.756        25.922 
 25.479       -39.756        26.071 
 26.467       -39.756        26.2195 
 27.469       -39.756        26.361 
 28.467       -39.756        26.51 
 29.465       -39.756        26.659 
 30.471       -39.756        26.809 
 31.465       -39.756        26.9555 
 32.465       -39.756        27.111 
 33.463       -39.756        27.2595 
 34.462       -39.756        27.4105 
 35.466       -39.756        27.5615 
 36.459       -39.756        27.7055 
 37.458       -39.756        27.8525 
 38.46        -39.756        27.993 
 39.459       -39.756        28.138 
 40.465       -39.756        28.282 
 41.456       -39.756        28.4365 
 42.454       -39.756        28.5885 
 43.453       -39.756        28.737 
 44.45        -39.756        28.8855 
 45.458       -39.756        29.031 
 46.448       -39.756        29.176 
 47.445       -39.756        29.3285 
 48.449       -39.756        29.4775 
 49.448       -39.756        29.6185 
 50.456       -39.756        29.765 
 51.445       -39.756        29.917 
 52.441       -39.756        30.066 
 53.446       -39.756        30.22 
 54.444       -39.756        30.3685 
 55.451       -39.756        30.5185 
 56.443       -39.756        30.664 
 57.441       -39.756        30.8195 
 58.444       -39.756        30.968 
 59.439       -39.756        31.1145 
 60.445       -39.756        31.262 
 60.445       -38.757        31.9035 
 59.448       -38.757        31.7635 
 58.451       -38.757        31.617 
 57.448       -38.757        31.4725 
 56.459       -38.757        31.328 
 55.467       -38.757        31.1835 
 54.464       -38.757        31.0365 
 53.464       -38.757        30.892 
 52.462       -38.757        30.7425 
 51.473       -38.757        30.594 
 50.48        -38.757        30.45 
 49.477       -38.757        30.305 
 48.475       -38.757        30.1565 
 47.471       -38.757        30.0085 
 46.482       -38.757        29.8625 
 45.487       -38.757        29.7135 
 44.482       -38.757        29.5665 
 43.479       -38.757        29.4225 
 42.482       -38.757        29.274 
 41.486       -38.757        29.1215 
 40.496       -38.757        28.9755 
 39.491       -38.757        28.831 
 38.488       -38.757        28.6835 
 37.49        -38.757        28.5305 
 36.494       -38.757        28.388 
 35.502       -38.757        28.2415 
 34.498       -38.757        28.089 
 33.498       -38.757        27.9425 
 32.496       -38.757        27.7965 
 31.502       -38.757        27.6465 
 30.505       -38.757        27.5035 
 29.499       -38.757        27.358 
 28.501       -38.757        27.201 
 27.502       -38.757        27.0555 
 26.505       -38.757        26.9115 
 25.512       -38.757        26.7675 
 24.504       -38.757        26.62 
 23.506       -38.757        26.4725 
 22.506       -38.757        26.3255 
 21.507       -38.757        26.1805 
 20.515       -38.757        26.031 
 19.507       -38.757        25.883 
 18.513       -38.757        25.7375 
 17.515       -38.757        25.5865 
 16.513       -38.757        25.4405 
 15.518       -38.757        25.2975 
 14.514       -38.757        25.148 
 13.518       -38.757        25.0015 
 12.518       -38.757        24.858 
 11.516       -38.757        24.7095 
 10.521       -38.757        24.5605 
 9.518        -38.757        24.4165 
 8.524        -38.757        24.2755 
 7.523        -38.757        24.1275 
 6.523        -38.757        23.985 
 5.527        -38.757        23.8435 
 4.52         -38.757        23.6945 
 3.525        -38.757        23.547 
 2.526        -38.757        23.403 
 1.527        -38.757        23.2575 
 0.53         -38.757        23.1075 
-0.476        -38.757        22.9575 
-1.467        -38.757        22.8205 
-2.471        -38.757        22.676 
-3.472        -38.757        22.5275 
-4.467        -38.757        22.3855 
-5.47         -38.757        22.243 
-6.463        -38.757        22.1005 
-7.461        -38.757        21.9525 
-8.465        -38.757        21.807 
-9.461        -38.757        21.667 
-10.459       -38.757        21.527 
-11.457       -38.757        21.376 
-12.457       -38.757        21.236 
-13.461       -38.757        21.0945 
-14.456       -38.757        20.9485 
-15.458       -38.757        20.801 
-16.455       -38.757        20.6605 
-17.452       -38.757        20.519 
-18.454       -38.757        20.373 
-19.451       -38.757        20.232 
-20.45        -38.757        20.092 
-21.449       -38.757        19.952 
-22.445       -38.757        19.807 
-23.45        -38.757        19.6675 
-24.441       -38.757        19.534 
-25.443       -38.757        19.3965 
-26.444       -38.757        19.2555 
-27.441       -38.757        19.1185 
-28.443       -38.757        18.9815 
-29.437       -38.757        18.8415 
-30.44        -38.757        18.7015 
-31.435       -38.757        18.562 
-32.435       -38.757        18.43 
-33.441       -38.757        18.2945 
-34.432       -38.757        18.1585 
-34.432       -37.755        18.735 
-33.458       -37.755        18.886 
-32.458       -37.755        19.024 
-31.459       -37.755        19.166 
-30.461       -37.755        19.3095 
-29.459       -37.755        19.448 
-28.476       -37.755        19.586 
-27.469       -37.755        19.7305 
-26.471       -37.755        19.873 
-25.473       -37.755        20.0125 
-24.471       -37.755        20.1565 
-23.477       -37.755        20.306 
-22.475       -37.755        20.4485 
-21.478       -37.755        20.591 
-20.482       -37.755        20.741 
-19.481       -37.755        20.886 
-18.489       -37.755        21.0255 
-17.484       -37.755        21.1715 
-16.485       -37.755        21.3215 
-15.485       -37.755        21.463 
-14.487       -37.755        21.6035 
-13.496       -37.755        21.7495 
-12.493       -37.755        21.895 
-11.493       -37.755        22.037 
-10.493       -37.755        22.183 
-9.493        -37.755        22.332 
-8.498        -37.755        22.473 
-7.493        -37.755        22.618 
-6.493        -37.755        22.7655 
-5.499        -37.755        22.9105 
-4.498        -37.755        23.0575 
-3.503        -37.755        23.207 
-2.503        -37.755        23.3525 
-1.501        -37.755        23.495 
-0.503        -37.755        23.6485 
 0.496        -37.755        23.7985 
 1.492        -37.755        23.939 
 2.492        -37.755        24.088 
 3.493        -37.755        24.2395 
 4.488        -37.755        24.377 
 5.491        -37.755        24.5185 
 6.489        -37.755        24.671 
 7.491        -37.755        24.833 
 8.492        -37.755        24.9605 
 9.487        -37.755        25.1105 
 10.487       -37.755        25.2555 
 11.48        -37.755        25.3965 
 12.482       -37.755        25.542 
 13.482       -37.755        25.7 
 14.481       -37.755        25.842 
 15.483       -37.755        25.9905 
 16.475       -37.755        26.1385 
 17.48        -37.755        26.287 
 18.478       -37.755        26.43 
 19.476       -37.755        26.5765 
 20.478       -37.755        26.726 
 21.471       -37.755        26.866 
 22.475       -37.755        27.0115 
 23.478       -37.755        27.1595 
 24.475       -37.755        27.305 
 25.478       -37.755        27.447 
 26.468       -37.755        27.597 
 27.466       -37.755        27.7405 
 28.467       -37.755        27.8845 
 29.466       -37.755        28.03 
 30.469       -37.755        28.184 
 31.462       -37.755        28.3285 
 32.461       -37.755        28.4675 
 33.464       -37.755        28.621 
 34.461       -37.755        28.766 
 35.466       -37.755        28.9115 
 36.457       -37.755        29.0555 
 37.458       -37.755        29.2015 
 38.461       -37.755        29.3385 
 39.458       -37.755        29.4815 
 40.464       -37.755        29.629 
 41.456       -37.755        29.7745 
 42.452       -37.755        29.919 
 43.452       -37.755        30.0675 
 44.449       -37.755        30.2135 
 45.458       -37.755        30.3585 
 46.45        -37.755        30.5035 
 47.444       -37.755        30.651 
 48.447       -37.755        30.794 
 49.447       -37.755        30.934 
 50.457       -37.755        31.0785 
 51.444       -37.755        31.221 
 52.44        -37.755        31.3615 
 53.445       -37.755        31.505 
 54.446       -37.755        31.653 
 55.455       -37.755        31.796 
 56.442       -37.755        31.9245 
 57.44        -37.755        32.0675 
 58.444       -37.755        32.213 
 59.44        -37.755        32.3535 
 60.445       -37.755        32.5 
 60.445       -36.763        33.002 
 59.45        -36.762        32.8835 
 58.455       -36.762        32.7445 
 57.451       -36.762        32.602 
 56.461       -36.762        32.4645 
 55.472       -36.762        32.324 
 54.465       -36.762        32.186 
 53.467       -36.762        32.0405 
 52.469       -36.762        31.901 
 51.477       -36.762        31.766 
 50.482       -36.762        31.6275 
 49.476       -36.762        31.4835 
 48.477       -36.762        31.343 
 47.474       -36.762        31.206 
 46.482       -36.762        31.067 
 45.487       -36.762        30.925 
 44.483       -36.762        30.784 
 43.48        -36.762        30.6415 
 42.481       -36.762        30.4955 
 41.49        -36.762        30.354 
 40.498       -36.762        30.213 
 39.491       -36.762        30.069 
 38.49        -36.762        29.9235 
 37.487       -36.762        29.7795 
 36.499       -36.762        29.6385 
 35.503       -36.762        29.498 
 34.498       -36.762        29.36 
 33.496       -36.762        29.2185 
 32.496       -36.762        29.0775 
 31.503       -36.762        28.9365 
 30.505       -36.762        28.792 
 29.5         -36.762        28.6505 
 28.5         -36.762        28.5035 
 27.498       -36.762        28.359 
 26.505       -36.762        28.213 
 25.509       -36.762        28.0705 
 24.507       -36.762        27.922 
 23.508       -36.762        27.775 
 22.506       -36.762        27.635 
 21.509       -36.762        27.494 
 20.517       -36.762        27.347 
 19.511       -36.762        27.203 
 18.509       -36.762        27.059 
 17.517       -36.762        26.914 
 16.511       -36.762        26.7685 
 15.52        -36.762        26.6285 
 14.516       -36.762        26.4845 
 13.517       -36.762        26.3355 
 12.52        -36.762        26.187 
 11.517       -36.762        26.049 
 10.521       -36.762        25.907 
 9.519        -36.762        25.756 
 8.522        -36.762        25.6115 
 7.525        -36.762        25.4665 
 6.522        -36.762        25.317 
 5.523        -36.762        25.1705 
 4.522        -36.762        25.032 
 3.527        -36.762        24.8865 
 2.529        -36.762        24.738 
 1.524        -36.762        24.59 
 0.529        -36.762        24.4465 
-0.474        -36.762        24.301 
-1.468        -36.762        24.1545 
-2.469        -36.762        24.0095 
-3.472        -36.762        23.8665 
-4.469        -36.762        23.7185 
-5.473        -36.762        23.5705 
-6.46         -36.762        23.43 
-7.462        -36.762        23.285 
-8.466        -36.762        23.1335 
-9.46         -36.762        22.99 
-10.461       -36.762        22.8475 
-11.457       -36.762        22.698 
-12.458       -36.762        22.5515 
-13.46        -36.762        22.408 
-14.456       -36.762        22.261 
-15.458       -36.762        22.1095 
-16.452       -36.762        21.965 
-17.454       -36.762        21.8225 
-18.454       -36.762        21.6765 
-19.449       -36.762        21.5305 
-20.451       -36.762        21.385 
-21.446       -36.762        21.241 
-22.446       -36.762        21.091 
-23.448       -36.762        20.945 
-24.443       -36.762        20.8025 
-25.443       -36.761        20.6595 
-26.443       -36.761        20.5155 
-27.442       -36.761        20.3735 
-28.442       -36.761        20.229 
-29.437       -36.761        20.087 
-30.439       -36.761        19.949 
-31.434       -36.761        19.8045 
-32.434       -36.761        19.6605 
-33.439       -36.761        19.5165 
-34.432       -36.761        19.376 
-34.432       -35.76         19.983 
-33.456       -35.76         20.133 
-32.46        -35.76         20.273 
-31.459       -35.76         20.4175 
-30.46        -35.76         20.564 
-29.461       -35.76         20.7065 
-28.474       -35.76         20.8485 
-27.472       -35.76         20.996 
-26.468       -35.76         21.1385 
-25.473       -35.76         21.286 
-24.472       -35.76         21.432 
-23.477       -35.76         21.57 
-22.475       -35.76         21.72 
-21.476       -35.76         21.865 
-20.478       -35.76         22.0135 
-19.48        -35.76         22.1565 
-18.488       -35.76         22.306 
-17.483       -35.76         22.449 
-16.485       -35.76         22.591 
-15.49        -35.76         22.739 
-14.488       -35.76         22.8855 
-13.495       -35.76         23.027 
-12.493       -35.76         23.173 
-11.491       -35.76         23.3215 
-10.495       -35.76         23.4665 
-9.492        -35.76         23.6135 
-8.497        -35.76         23.76 
-7.493        -35.76         23.91 
-6.494        -35.76         24.0515 
-5.499        -35.76         24.1965 
-4.499        -35.76         24.342 
-3.505        -35.76         24.4885 
-2.502        -35.76         24.6305 
-1.5          -35.76         24.7775 
-0.505        -35.76         24.9215 
 0.497        -35.76         25.0645 
 1.488        -35.76         25.209 
 2.492        -35.76         25.359 
 3.492        -35.76         25.5025 
 4.486        -35.76         25.6455 
 5.491        -35.76         25.7895 
 6.487        -35.76         25.935 
 7.494        -35.76         26.0765 
 8.492        -35.76         26.222 
 9.485        -35.76         26.3665 
 10.487       -35.76         26.5095 
 11.48        -35.76         26.6495 
 12.48        -35.76         26.7945 
 13.483       -35.76         26.942 
 14.481       -35.76         27.085 
 15.484       -35.76         27.227 
 16.476       -35.76         27.3735 
 17.479       -35.76         27.5135 
 18.479       -35.76         27.652 
 19.476       -35.76         27.7955 
 20.481       -35.76         27.9405 
 21.47        -35.76         28.085 
 22.475       -35.76         28.22 
 23.477       -35.76         28.3655 
 24.475       -35.76         28.504 
 25.479       -35.76         28.645 
 26.469       -35.76         28.786 
 27.466       -35.76         28.9305 
 28.466       -35.76         29.0705 
 29.465       -35.76         29.2095 
 30.469       -35.76         29.3525 
 31.463       -35.76         29.491 
 32.463       -35.76         29.6325 
 33.463       -35.76         29.772 
 34.461       -35.76         29.908 
 35.466       -35.76         30.0515 
 36.461       -35.76         30.192 
 37.459       -35.76         30.3275 
 38.46        -35.76         30.473 
 39.459       -35.76         30.6155 
 40.464       -35.76         30.7545 
 41.455       -35.76         30.889 
 42.454       -35.76         31.0245 
 43.453       -35.76         31.16 
 44.449       -35.76         31.2975 
 45.457       -35.76         31.4345 
 46.449       -35.76         31.573 
 47.445       -35.76         31.7105 
 48.448       -35.76         31.844 
 49.446       -35.76         31.978 
 50.456       -35.76         32.118 
 51.446       -35.76         32.2515 
 52.441       -35.76         32.3855 
 53.445       -35.76         32.5285 
 54.445       -35.76         32.663 
 55.452       -35.76         32.7965 
 56.442       -35.76         32.935 
 57.442       -35.76         33.073 
 58.444       -35.76         33.209 
 59.439       -35.76         33.3405 
 60.446       -35.76         33.4805 
 60.446       -34.76         33.8605 
 59.448       -34.759        33.7365 
 58.453       -34.759        33.6085 
 57.451       -34.759        33.479 
 56.461       -34.759        33.345 
 55.467       -34.759        33.2135 
 54.467       -34.759        33.0815 
 53.466       -34.759        32.9515 
 52.466       -34.759        32.8155 
 51.475       -34.759        32.684 
 50.481       -34.759        32.555 
 49.477       -34.759        32.4205 
 48.473       -34.759        32.2855 
 47.473       -34.759        32.1535 
 46.479       -34.759        32.0195 
 45.485       -34.759        31.884 
 44.48        -34.759        31.7495 
 43.479       -34.759        31.618 
 42.483       -34.759        31.483 
 41.487       -34.759        31.3445 
 40.497       -34.759        31.211 
 39.488       -34.759        31.078 
 38.489       -34.759        30.94 
 37.493       -34.759        30.804 
 36.496       -34.759        30.67 
 35.5         -34.759        30.533 
 34.496       -34.759        30.391 
 33.499       -34.759        30.2545 
 32.495       -34.759        30.1205 
 31.503       -34.759        29.9805 
 30.507       -34.759        29.84 
 29.5         -34.759        29.705 
 28.499       -34.759        29.5675 
 27.499       -34.759        29.428 
 26.506       -34.759        29.2905 
 25.513       -34.759        29.1575 
 24.505       -34.759        29.0165 
 23.508       -34.759        28.8805 
 22.505       -34.759        28.7415 
 21.508       -34.759        28.609 
 20.517       -34.759        28.4715 
 19.508       -34.759        28.3335 
 18.51        -34.759        28.1955 
 17.514       -34.759        28.0555 
 16.512       -34.759        27.91 
 15.519       -34.759        27.7715 
 14.515       -34.759        27.6335 
 13.517       -34.759        27.4875 
 12.516       -34.759        27.3475 
 11.517       -34.759        27.2105 
 10.521       -34.759        27.069 
 9.521        -34.759        26.9235 
 8.523        -34.759        26.786 
 7.524        -34.759        26.6475 
 6.522        -34.759        26.5065 
 5.527        -34.759        26.3605 
 4.525        -34.759        26.2235 
 3.528        -34.759        26.0845 
 2.527        -34.759        25.9375 
 1.528        -34.759        25.7925 
 0.531        -34.759        25.655 
-0.475        -34.759        25.509 
-1.467        -34.759        25.3655 
-2.471        -34.759        25.2255 
-3.471        -34.759        25.085 
-4.465        -34.759        24.9425 
-5.468        -34.759        24.7965 
-6.463        -34.759        24.658 
-7.46         -34.759        24.515 
-8.464        -34.759        24.372 
-9.461        -34.759        24.2295 
-10.46        -34.759        24.0865 
-11.458       -34.759        23.944 
-12.455       -34.759        23.797 
-13.459       -34.759        23.6555 
-14.455       -34.759        23.5095 
-15.454       -34.759        23.3635 
-16.453       -34.759        23.2185 
-17.452       -34.759        23.0765 
-18.456       -34.759        22.9325 
-19.45        -34.759        22.7885 
-20.45        -34.759        22.6445 
-21.446       -34.759        22.5045 
-22.444       -34.759        22.361 
-23.449       -34.759        22.2135 
-24.442       -34.759        22.0705 
-25.443       -34.759        21.929 
-26.444       -34.759        21.7845 
-27.44        -34.759        21.6385 
-28.445       -34.759        21.496 
-29.436       -34.759        21.351 
-30.436       -34.758        21.206 
-31.436       -34.758        21.0595 
-32.434       -34.758        20.917 
-33.44        -34.758        20.771 
-34.432       -34.758        20.6245 
-34.432       -33.764        21.213 
-33.456       -33.764        21.361 
-32.459       -33.764        21.507 
-31.461       -33.764        21.6475 
-30.459       -33.764        21.7935 
-29.461       -33.764        21.9385 
-28.475       -33.764        22.075 
-27.473       -33.764        22.215 
-26.466       -33.764        22.3625 
-25.466       -33.764        22.5055 
-24.47        -33.764        22.6435 
-23.478       -33.764        22.7855 
-22.475       -33.764        22.9315 
-21.477       -33.764        23.071 
-20.481       -33.764        23.2125 
-19.48        -33.764        23.359 
-18.49        -33.764        23.503 
-17.484       -33.764        23.6445 
-16.484       -33.764        23.7925 
-15.49        -33.764        23.9345 
-14.488       -33.764        24.076 
-13.494       -33.764        24.2165 
-12.492       -33.764        24.357 
-11.491       -33.764        24.497 
-10.496       -33.764        24.6345 
-9.493        -33.764        24.778 
-8.497        -33.764        24.921 
-7.492        -33.764        25.057 
-6.494        -33.764        25.197 
-5.498        -33.764        25.341 
-4.5          -33.764        25.479 
-3.507        -33.764        25.6205 
-2.504        -33.764        25.762 
-1.502        -33.764        25.9015 
-0.507        -33.764        26.0425 
 0.498        -33.764        26.1875 
 1.488        -33.764        26.3265 
 2.492        -33.764        26.4665 
 3.492        -33.764        26.6045 
 4.487        -33.764        26.744 
 5.492        -33.764        26.885 
 6.487        -33.764        27.036 
 7.491        -33.764        27.1615 
 8.491        -33.764        27.298 
 9.486        -33.764        27.4275 
 10.487       -33.764        27.562 
 11.482       -33.764        27.702 
 12.481       -33.764        27.8385 
 13.484       -33.764        27.9745 
 14.479       -33.764        28.114 
 15.483       -33.764        28.252 
 16.476       -33.764        28.386 
 17.478       -33.764        28.5255 
 18.479       -33.764        28.667 
 19.474       -33.764        28.803 
 20.478       -33.764        28.9385 
 21.47        -33.764        29.0755 
 22.475       -33.764        29.2135 
 23.478       -33.764        29.345 
 24.476       -33.764        29.4775 
 25.478       -33.764        29.6175 
 26.468       -33.764        29.749 
 27.467       -33.764        29.8795 
 28.469       -33.764        30.017 
 29.465       -33.764        30.1565 
 30.468       -33.764        30.2875 
 31.462       -33.764        30.417 
 32.462       -33.764        30.553 
 33.466       -33.764        30.688 
 34.461       -33.764        30.811 
 35.465       -33.764        30.941 
 36.458       -33.764        31.0755 
 37.458       -33.764        31.208 
 38.46        -33.764        31.3395 
 39.458       -33.764        31.4725 
 40.464       -33.764        31.6065 
 41.456       -33.764        31.732 
 42.452       -33.764        31.8595 
 43.456       -33.764        31.994 
 44.448       -33.764        32.1245 
 45.458       -33.764        32.2535 
 46.448       -33.764        32.3835 
 47.445       -33.764        32.517 
 48.45        -33.764        32.648 
 49.446       -33.764        32.773 
 50.457       -33.764        32.9025 
 51.445       -33.764        33.029 
 52.442       -33.764        33.153 
 53.446       -33.764        33.2825 
 54.443       -33.764        33.412 
 55.452       -33.764        33.538 
 56.442       -33.764        33.6635 
 57.441       -33.764        33.794 
 58.444       -33.764        33.9245 
 59.439       -33.764        34.05 
 60.446       -33.764        34.175 
 60.446       -32.764        34.416 
 59.45        -32.764        34.304 
 58.451       -32.764        34.1785 
 57.455       -32.764        34.0575 
 56.461       -32.764        33.935 
 55.468       -32.764        33.8155 
 54.468       -32.764        33.6915 
 53.467       -32.764        33.5675 
 52.465       -32.764        33.442 
 51.477       -32.764        33.321 
 50.482       -32.764        33.1985 
 49.477       -32.764        33.0715 
 48.474       -32.764        32.946 
 47.47        -32.764        32.8235 
 46.484       -32.764        32.7 
 45.487       -32.764        32.5715 
 44.484       -32.764        32.447 
 43.479       -32.764        32.3225 
 42.482       -32.764        32.2 
 41.491       -32.764        32.066 
 40.497       -32.764        31.9425 
 39.49        -32.764        31.8155 
 38.488       -32.764        31.6885 
 37.488       -32.764        31.5605 
 36.5         -32.764        31.434 
 35.502       -32.764        31.306 
 34.498       -32.764        31.174 
 33.497       -32.764        31.051 
 32.496       -32.764        30.9175 
 31.503       -32.764        30.7875 
 30.506       -32.764        30.6615 
 29.501       -32.764        30.533 
 28.498       -32.764        30.402 
 27.5         -32.764        30.271 
 26.505       -32.764        30.142 
 25.513       -32.764        30.0125 
 24.506       -32.764        29.8785 
 23.506       -32.764        29.747 
 22.507       -32.764        29.6175 
 21.509       -32.764        29.487 
 20.518       -32.764        29.3525 
 19.512       -32.764        29.222 
 18.511       -32.764        29.0925 
 17.515       -32.764        28.959 
 16.512       -32.764        28.822 
 15.518       -32.764        28.691 
 14.515       -32.764        28.5585 
 13.515       -32.764        28.4225 
 12.519       -32.764        28.293 
 11.516       -32.764        28.1675 
 10.521       -32.764        28.033 
 9.521        -32.764        27.8955 
 8.523        -32.764        27.763 
 7.525        -32.764        27.628 
 6.522        -32.764        27.491 
 5.526        -32.764        27.3545 
 4.523        -32.764        27.2215 
 3.528        -32.764        27.086 
 2.53         -32.764        26.948 
 1.525        -32.764        26.8115 
 0.534        -32.764        26.679 
-0.473        -32.764        26.542 
-1.467        -32.764        26.403 
-2.467        -32.764        26.27 
-3.471        -32.764        26.133 
-4.468        -32.764        25.994 
-5.471        -32.764        25.855 
-6.461        -32.764        25.7215 
-7.462        -32.764        25.581 
-8.463        -32.764        25.442 
-9.459        -32.764        25.3045 
-10.462       -32.764        25.166 
-11.455       -32.764        25.0265 
-12.458       -32.764        24.888 
-13.459       -32.764        24.7535 
-14.455       -32.764        24.616 
-15.459       -32.764        24.477 
-16.453       -32.764        24.336 
-17.455       -32.764        24.197 
-18.454       -32.764        24.06 
-19.448       -32.764        23.9185 
-20.45        -32.764        23.7785 
-21.448       -32.764        23.6415 
-22.446       -32.764        23.4975 
-23.45        -32.764        23.353 
-24.442       -32.764        23.2145 
-25.443       -32.764        23.076 
-26.441       -32.764        22.9325 
-27.442       -32.764        22.79 
-28.442       -32.764        22.6505 
-29.437       -32.764        22.512 
-30.439       -32.764        22.37 
-31.433       -32.764        22.226 
-32.434       -32.764        22.087 
-33.439       -32.764        21.943 
-34.436       -32.764        21.7985 
-34.436       -31.771        22.309 
-33.456       -31.771        22.454 
-32.459       -31.771        22.5965 
-31.458       -31.771        22.734 
-30.462       -31.771        22.8685 
-29.461       -31.771        23.009 
-28.476       -31.771        23.1495 
-27.471       -31.771        23.285 
-26.469       -31.771        23.4235 
-25.465       -31.771        23.5695 
-24.47        -31.771        23.708 
-23.477       -31.771        23.843 
-22.475       -31.771        23.985 
-21.475       -31.771        24.124 
-20.476       -31.771        24.256 
-19.481       -31.771        24.3895 
-18.484       -31.771        24.528 
-17.484       -31.771        24.6665 
-16.485       -31.771        24.795 
-15.49        -31.771        24.9315 
-14.487       -31.771        25.072 
-13.494       -31.771        25.2075 
-12.493       -31.771        25.3425 
-11.492       -31.771        25.48 
-10.494       -31.771        25.617 
-9.493        -31.771        25.7505 
-8.498        -31.771        25.8855 
-7.492        -31.771        26.025 
-6.494        -31.771        26.159 
-5.499        -31.771        26.294 
-4.499        -31.771        26.4305 
-3.506        -31.771        26.5645 
-2.501        -31.771        26.697 
-1.5          -31.771        26.829 
-0.509        -31.771        26.965 
 0.498        -31.771        27.0985 
 1.489        -31.771        27.228 
 2.492        -31.771        27.3625 
 3.492        -31.771        27.494 
 4.487        -31.771        27.6215 
 5.492        -31.771        27.7505 
 6.487        -31.771        27.8845 
 7.493        -31.771        28.015 
 8.489        -31.771        28.1435 
 9.487        -31.771        28.2755 
 10.487       -31.771        28.4095 
 11.48        -31.771        28.5365 
 12.48        -31.771        28.665 
 13.483       -31.771        28.798 
 14.479       -31.771        28.9295 
 15.483       -31.771        29.057 
 16.477       -31.771        29.1845 
 17.478       -31.771        29.315 
 18.477       -31.771        29.4415 
 19.475       -31.771        29.5665 
 20.479       -31.771        29.7015 
 21.47        -31.771        29.8275 
 22.477       -31.771        29.9525 
 23.477       -31.771        30.08 
 24.473       -31.771        30.209 
 25.477       -31.771        30.336 
 26.468       -31.771        30.458 
 27.466       -31.771        30.5835 
 28.465       -31.771        30.7135 
 29.466       -31.771        30.836 
 30.47        -31.771        30.96 
 31.463       -31.771        31.085 
 32.461       -31.771        31.208 
 33.465       -31.771        31.3335 
 34.461       -31.771        31.4555 
 35.466       -31.771        31.58 
 36.458       -31.771        31.702 
 37.458       -31.771        31.8235 
 38.459       -31.771        31.9455 
 39.458       -31.771        32.0675 
 40.464       -31.771        32.1925 
 41.456       -31.771        32.3125 
 42.452       -31.771        32.435 
 43.451       -31.771        32.557 
 44.448       -31.771        32.6775 
 45.457       -31.771        32.8005 
 46.448       -31.771        32.921 
 47.445       -31.771        33.0415 
 48.447       -31.771        33.161 
 49.447       -31.771        33.28 
 50.456       -31.771        33.3995 
 51.443       -31.771        33.5155 
 52.442       -31.771        33.633 
 53.445       -31.771        33.7535 
 54.443       -31.771        33.8725 
 55.451       -31.771        33.9905 
 56.442       -31.771        34.1085 
 57.442       -31.771        34.228 
 58.443       -31.771        34.345 
 59.439       -31.771        34.4595 
 60.445       -31.771        34.5765 
 60.445       -30.769        34.662 
 59.452       -30.769        34.555 
 58.448       -30.768        34.4415 
 57.451       -30.768        34.3315 
 56.46        -30.768        34.2215 
 55.467       -30.768        34.11 
 54.466       -30.768        33.9965 
 53.467       -30.768        33.8855 
 52.468       -30.768        33.7745 
 51.473       -30.768        33.6595 
 50.483       -30.768        33.545 
 49.475       -30.768        33.432 
 48.471       -30.768        33.316 
 47.477       -30.768        33.1995 
 46.48        -30.768        33.085 
 45.488       -30.768        32.972 
 44.482       -30.768        32.8545 
 43.48        -30.768        32.7385 
 42.487       -30.768        32.624 
 41.488       -30.768        32.508 
 40.496       -30.768        32.392 
 39.488       -30.768        32.274 
 38.489       -30.768        32.157 
 37.488       -30.768        32.0365 
 36.498       -30.768        31.9185 
 35.501       -30.768        31.7995 
 34.497       -30.768        31.679 
 33.496       -30.768        31.56 
 32.491       -30.768        31.439 
 31.503       -30.768        31.3195 
 30.506       -30.768        31.1995 
 29.499       -30.768        31.081 
 28.502       -30.768        30.963 
 27.501       -30.768        30.8405 
 26.506       -30.768        30.7205 
 25.513       -30.768        30.6 
 24.507       -30.768        30.4745 
 23.507       -30.768        30.349 
 22.505       -30.768        30.2265 
 21.509       -30.768        30.106 
 20.516       -30.768        29.9805 
 19.507       -30.768        29.855 
 18.514       -30.768        29.7345 
 17.509       -30.768        29.6115 
 16.514       -30.768        29.4875 
 15.52        -30.768        29.3645 
 14.515       -30.768        29.241 
 13.519       -30.768        29.113 
 12.519       -30.768        28.9845 
 11.517       -30.768        28.8595 
 10.523       -30.768        28.736 
 9.52         -30.768        28.6085 
 8.524        -30.768        28.4845 
 7.523        -30.768        28.362 
 6.522        -30.768        28.2355 
 5.526        -30.768        28.108 
 4.523        -30.768        27.9825 
 3.527        -30.768        27.8565 
 2.528        -30.768        27.726 
 1.527        -30.768        27.596 
 0.527        -30.768        27.469 
-0.473        -30.768        27.3395 
-1.469        -30.768        27.2075 
-2.469        -30.768        27.0795 
-3.471        -30.768        26.952 
-4.466        -30.768        26.8225 
-5.465        -30.768        26.689 
-6.462        -30.768        26.5605 
-7.459        -30.768        26.431 
-8.467        -30.768        26.2945 
-9.461        -30.768        26.1635 
-10.463       -30.768        26.0355 
-11.457       -30.768        25.905 
-12.456       -30.768        25.7865 
-13.46        -30.768        25.6415 
-14.454       -30.768        25.5145 
-15.454       -30.768        25.379 
-16.452       -30.768        25.2425 
-17.453       -30.768        25.112 
-18.455       -30.768        24.98 
-19.45        -30.768        24.847 
-20.447       -30.768        24.713 
-21.447       -30.768        24.583 
-22.443       -30.768        24.4475 
-23.45        -30.768        24.313 
-24.442       -30.768        24.1825 
-25.444       -30.768        24.0485 
-26.44        -30.768        23.9085 
-27.438       -30.768        23.7715 
-28.444       -30.768        23.637 
-29.438       -30.768        23.4995 
-30.436       -30.768        23.3615 
-31.435       -30.768        23.228 
-32.434       -30.768        23.0955 
-33.437       -30.768        22.955 
-34.436       -30.768        22.819 
-34.435       -29.77         23.254 
-33.453       -29.77         23.387 
-32.462       -29.77         23.5165 
-31.459       -29.77         23.6535 
-30.463       -29.769        23.788 
-29.462       -29.769        23.9175 
-28.476       -29.769        24.046 
-27.472       -29.769        24.1815 
-26.468       -29.769        24.313 
-25.473       -29.769        24.4415 
-24.468       -29.769        24.575 
-23.478       -29.769        24.7055 
-22.475       -29.769        24.8345 
-21.477       -29.769        24.9635 
-20.479       -29.769        25.0965 
-19.48        -29.769        25.226 
-18.49        -29.769        25.3525 
-17.486       -29.769        25.482 
-16.485       -29.769        25.614 
-15.491       -29.769        25.7395 
-14.486       -29.769        25.8685 
-13.495       -29.769        25.998 
-12.494       -29.769        26.1275 
-11.492       -29.769        26.2535 
-10.494       -29.769        26.381 
-9.492        -29.769        26.51 
-8.499        -29.769        26.6355 
-7.491        -29.769        26.76 
-6.494        -29.769        26.888 
-5.499        -29.769        27.015 
-4.498        -29.769        27.1415 
-3.504        -29.769        27.265 
-2.502        -29.769        27.423 
-1.503        -29.769        27.518 
-0.507        -29.769        27.64 
 0.496        -29.769        27.7665 
 1.491        -29.769        27.89 
 2.493        -29.769        28.0135 
 3.491        -29.769        28.136 
 4.487        -29.769        28.259 
 5.49         -29.769        28.3845 
 6.485        -29.769        28.5065 
 7.492        -29.769        28.629 
 8.489        -29.769        28.753 
 9.487        -29.769        28.875 
 10.486       -29.769        28.9945 
 11.479       -29.769        29.115 
 12.482       -29.769        29.237 
 13.482       -29.769        29.3565 
 14.482       -29.769        29.4745 
 15.483       -29.769        29.5955 
 16.475       -29.769        29.714 
 17.48        -29.769        29.836 
 18.48        -29.769        29.9565 
 19.475       -29.769        30.074 
 20.479       -29.769        30.1945 
 21.471       -29.769        30.3115 
 22.475       -29.769        30.4285 
 23.476       -29.769        30.5435 
 24.475       -29.769        30.6615 
 25.478       -29.769        30.779 
 26.467       -29.769        30.893 
 27.466       -29.769        31.009 
 28.467       -29.769        31.128 
 29.465       -29.769        31.2435 
 30.47        -29.769        31.358 
 31.464       -29.769        31.475 
 32.462       -29.769        31.59 
 33.464       -29.769        31.703 
 34.464       -29.769        31.8155 
 35.466       -29.769        31.93 
 36.458       -29.769        32.0425 
 37.458       -29.769        32.1555 
 38.459       -29.769        32.2675 
 39.459       -29.769        32.3815 
 40.464       -29.769        32.4935 
 41.457       -29.769        32.6025 
 42.453       -29.769        32.715 
 43.455       -29.769        32.8285 
 44.452       -29.769        32.9385 
 45.457       -29.769        33.049 
 46.448       -29.769        33.159 
 47.444       -29.769        33.2685 
 48.447       -29.769        33.3765 
 49.447       -29.769        33.4845 
 50.456       -29.769        33.5945 
 51.444       -29.769        33.702 
 52.442       -29.769        33.809 
 53.445       -29.769        33.919 
 54.443       -29.769        34.0275 
 55.45        -29.769        34.137 
 56.442       -29.769        34.2435 
 57.442       -29.769        34.3495 
 58.443       -29.769        34.4545 
 59.439       -29.769        34.5595 
 60.444       -29.769        34.6645 
 60.444       -28.771        34.5935 
 59.447       -28.771        34.489 
 58.456       -28.771        34.393 
 57.448       -28.771        34.294 
 56.459       -28.771        34.191 
 55.466       -28.771        34.09 
 54.464       -28.771        33.9915 
 53.467       -28.771        33.892 
 52.468       -28.771        33.7875 
 51.473       -28.771        33.685 
 50.481       -28.771        33.584 
 49.478       -28.771        33.4805 
 48.474       -28.771        33.3745 
 47.477       -28.771        33.271 
 46.483       -28.771        33.168 
 45.488       -28.771        33.0615 
 44.484       -28.771        32.9555 
 43.479       -28.771        32.852 
 42.483       -28.771        32.7475 
 41.489       -28.771        32.6415 
 40.498       -28.771        32.5365 
 39.491       -28.771        32.432 
 38.488       -28.771        32.323 
 37.488       -28.771        32.214 
 36.496       -28.771        32.107 
 35.504       -28.771        32 
 34.498       -28.771        31.891 
 33.495       -28.771        31.781 
 32.497       -28.771        31.6725 
 31.501       -28.771        31.564 
 30.504       -28.771        31.452 
 29.5         -28.771        31.3405 
 28.499       -28.771        31.231 
 27.502       -28.771        31.1205 
 26.506       -28.771        31.007 
 25.511       -28.771        30.8975 
 24.505       -28.771        30.788 
 23.507       -28.771        30.674 
 22.507       -28.771        30.557 
 21.509       -28.771        30.445 
 20.517       -28.771        30.332 
 19.509       -28.771        30.217 
 18.512       -28.771        30.1005 
 17.517       -28.771        29.9875 
 16.513       -28.771        29.873 
 15.52        -28.771        29.76 
 14.515       -28.771        29.6435 
 13.518       -28.771        29.533 
 12.519       -28.771        29.42 
 11.517       -28.771        29.3 
 10.521       -28.771        29.1825 
 9.521        -28.771        29.067 
 8.522        -28.771        28.9475 
 7.523        -28.771        28.827 
 6.522        -28.771        28.7115 
 5.524        -28.771        28.598 
 4.522        -28.771        28.4795 
 3.526        -28.771        28.3575 
 2.526        -28.771        28.2425 
 1.528        -28.771        28.1265 
 0.535        -28.771        28.0065 
-0.473        -28.771        27.883 
-1.464        -28.771        27.7635 
-2.47         -28.771        27.644 
-3.469        -28.77         27.522 
-4.467        -28.77         27.4 
-5.468        -28.77         27.2815 
-6.462        -28.77         27.16 
-7.461        -28.77         27.0365 
-8.463        -28.77         26.9165 
-9.46         -28.77         26.7955 
-10.46        -28.77         26.6715 
-11.455       -28.77         26.5505 
-12.458       -28.77         26.4235 
-13.46        -28.77         26.2995 
-14.457       -28.77         26.176 
-15.453       -28.77         26.0535 
-16.454       -28.77         25.9275 
-17.453       -28.77         25.802 
-18.454       -28.77         25.678 
-19.45        -28.77         25.557 
-20.447       -28.77         25.429 
-21.445       -28.77         25.3045 
-22.445       -28.77         25.1795 
-23.447       -28.77         25.057 
-24.442       -28.77         24.925 
-25.444       -28.77         24.7985 
-26.441       -28.77         24.6755 
-27.441       -28.77         24.549 
-28.442       -28.77         24.4175 
-29.437       -28.77         24.2925 
-30.437       -28.77         24.1665 
-31.434       -28.77         24.039 
-32.432       -28.77         23.903 
-33.443       -28.77         23.7775 
-34.434       -28.77         23.65 
-34.434       -27.769        23.9595 
-33.461       -27.769        24.0855 
-32.455       -27.769        24.213 
-31.462       -27.769        24.3345 
-30.46        -27.769        24.4595 
-29.46        -27.769        24.5865 
-28.475       -27.769        24.7115 
-27.471       -27.769        24.844 
-26.47        -27.769        24.9515 
-25.468       -27.769        25.0775 
-24.472       -27.769        25.197 
-23.477       -27.769        25.3165 
-22.475       -27.769        25.4425 
-21.477       -27.769        25.5655 
-20.479       -27.769        25.687 
-19.481       -27.769        25.808 
-18.489       -27.769        25.9295 
-17.484       -27.769        26.0485 
-16.484       -27.769        26.168 
-15.481       -27.769        26.286 
-14.488       -27.769        26.4095 
-13.495       -27.769        26.528 
-12.492       -27.769        26.645 
-11.492       -27.769        26.7685 
-10.494       -27.769        26.8875 
-9.493        -27.769        27.007 
-8.497        -27.769        27.125 
-7.492        -27.769        27.2485 
-6.495        -27.769        27.3595 
-5.497        -27.769        27.477 
-4.5          -27.769        27.591 
-3.507        -27.769        27.7055 
-2.502        -27.769        27.821 
-1.5          -27.769        27.9415 
-0.505        -27.769        28.0595 
 0.496        -27.769        28.17 
 1.488        -27.769        28.287 
 2.493        -27.769        28.403 
 3.494        -27.769        28.5165 
 4.487        -27.769        28.6315 
 5.49         -27.769        28.741 
 6.487        -27.769        28.8545 
 7.492        -27.769        28.9695 
 8.492        -27.769        29.0815 
 9.485        -27.769        29.197 
 10.486       -27.769        29.3065 
 11.48        -27.769        29.4175 
 12.48        -27.769        29.528 
 13.483       -27.769        29.6395 
 14.479       -27.769        29.7475 
 15.483       -27.769        29.8595 
 16.477       -27.769        29.97 
 17.477       -27.769        30.079 
 18.48        -27.769        30.1895 
 19.474       -27.769        30.2985 
 20.479       -27.769        30.4055 
 21.471       -27.769        30.511 
 22.473       -27.769        30.619 
 23.476       -27.769        30.725 
 24.475       -27.769        30.83 
 25.478       -27.769        30.936 
 26.468       -27.769        31.0425 
 27.465       -27.769        31.1485 
 28.466       -27.769        31.2535 
 29.466       -27.769        31.359 
 30.471       -27.769        31.467 
 31.464       -27.769        31.5715 
 32.462       -27.769        31.673 
 33.463       -27.769        31.778 
 34.461       -27.769        31.881 
 35.466       -27.769        31.983 
 36.458       -27.769        32.0845 
 37.458       -27.769        32.189 
 38.46        -27.769        32.2905 
 39.458       -27.769        32.389 
 40.465       -27.769        32.492 
 41.457       -27.769        32.595 
 42.45        -27.769        32.6925 
 43.454       -27.769        32.7925 
 44.45        -27.769        32.894 
 45.458       -27.769        32.9945 
 46.449       -27.769        33.0895 
 47.445       -27.769        33.185 
 48.447       -27.769        33.285 
 49.445       -27.769        33.383 
 50.458       -27.769        33.476 
 51.445       -27.769        33.5705 
 52.441       -27.769        33.6665 
 53.447       -27.769        33.7625 
 54.442       -27.769        33.8565 
 55.451       -27.769        33.951 
 56.442       -27.769        34.0465 
 57.444       -27.769        34.141 
 58.444       -27.769        34.2365 
 59.439       -27.769        34.329 
 60.447       -27.769        34.423 
 60.447       -26.77         34.203 
 59.449       -26.77         34.116 
 58.452       -26.77         34.0285 
 57.46        -26.77         33.9395 
 56.46        -26.77         33.8485 
 55.471       -26.77         33.7595 
 54.466       -26.77         33.6695 
 53.468       -26.77         33.5805 
 52.466       -26.77         33.488 
 51.477       -26.77         33.3995 
 50.481       -26.77         33.3095 
 49.478       -26.77         33.2185 
 48.477       -26.77         33.1235 
 47.473       -26.77         33.032 
 46.484       -26.77         32.94 
 45.488       -26.77         32.8465 
 44.484       -26.77         32.7525 
 43.481       -26.77         32.6605 
 42.48        -26.77         32.567 
 41.49        -26.77         32.4705 
 40.498       -26.77         32.3765 
 39.491       -26.77         32.28 
 38.49        -26.77         32.1855 
 37.488       -26.77         32.093 
 36.5         -26.77         31.9965 
 35.504       -26.77         31.8995 
 34.498       -26.77         31.8 
 33.498       -26.77         31.7045 
 32.497       -26.77         31.6095 
 31.504       -26.77         31.5105 
 30.506       -26.77         31.4095 
 29.5         -26.77         31.3125 
 28.503       -26.77         31.2165 
 27.496       -26.77         31.113 
 26.504       -26.77         31.0145 
 25.511       -26.77         30.917 
 24.506       -26.77         30.8165 
 23.507       -26.77         30.712 
 22.506       -26.77         30.612 
 21.509       -26.77         30.51 
 20.517       -26.77         30.408 
 19.513       -26.77         30.304 
 18.514       -26.77         30.1985 
 17.516       -26.77         30.0935 
 16.512       -26.77         29.9885 
 15.519       -26.77         29.8865 
 14.517       -26.77         29.7815 
 13.517       -26.77         29.6755 
 12.518       -26.77         29.571 
 11.518       -26.77         29.468 
 10.52        -26.77         29.364 
 9.521        -26.77         29.254 
 8.524        -26.77         29.1475 
 7.526        -26.77         29.0395 
 6.524        -26.77         28.93 
 5.528        -26.77         28.8225 
 4.525        -26.77         28.716 
 3.527        -26.77         28.6075 
 2.529        -26.77         28.4985 
 1.526        -26.77         28.3895 
 0.533        -26.77         28.283 
-0.473        -26.77         28.1735 
-1.468        -26.77         28.0605 
-2.468        -26.77         27.954 
-3.471        -26.77         27.8425 
-4.464        -26.77         27.733 
-5.465        -26.77         27.62 
-6.461        -26.77         27.509 
-7.46         -26.77         27.396 
-8.466        -26.77         27.2795 
-9.46         -26.77         27.1735 
-10.46        -26.77         27.0545 
-11.456       -26.77         26.9435 
-12.455       -26.77         26.8275 
-13.459       -26.77         26.7155 
-14.455       -26.77         26.602 
-15.454       -26.77         26.4905 
-16.451       -26.77         26.3695 
-17.454       -26.77         26.253 
-18.454       -26.77         26.1375 
-19.449       -26.77         26.021 
-20.452       -26.77         25.9065 
-21.447       -26.77         25.787 
-22.445       -26.77         25.6675 
-23.448       -26.77         25.5525 
-24.441       -26.77         25.4385 
-25.448       -26.77         25.3185 
-26.442       -26.77         25.201 
-27.439       -26.77         25.085 
-28.442       -26.77         24.9665 
-29.437       -26.77         24.8455 
-30.44        -26.77         24.722 
-31.433       -26.77         24.6035 
-32.433       -26.77         24.482 
-33.438       -26.769        24.3605 
-34.432       -26.769        24.242 
-34.432       -25.771        24.4485 
-33.455       -25.77         24.564 
-32.458       -25.77         24.6795 
-31.457       -25.77         24.7925 
-30.457       -25.77         24.9085 
-29.459       -25.77         25.023 
-28.475       -25.77         25.1365 
-27.471       -25.77         25.249 
-26.468       -25.77         25.3695 
-25.471       -25.77         25.48 
-24.469       -25.77         25.5925 
-23.475       -25.77         25.7035 
-22.475       -25.77         25.82 
-21.474       -25.77         25.932 
-20.477       -25.77         26.04 
-19.48        -25.77         26.1505 
-18.489       -25.77         26.262 
-17.488       -25.77         26.373 
-16.483       -25.77         26.4885 
-15.49        -25.77         26.594 
-14.487       -25.77         26.7045 
-13.494       -25.77         26.8135 
-12.494       -25.77         26.9235 
-11.49        -25.77         27.0365 
-10.496       -25.77         27.144 
-9.493        -25.77         27.249 
-8.497        -25.77         27.3565 
-7.492        -25.77         27.4665 
-6.493        -25.77         27.5715 
-5.499        -25.77         27.6775 
-4.499        -25.77         27.786 
-3.503        -25.77         27.8925 
-2.502        -25.77         27.9975 
-1.502        -25.77         28.1045 
-0.509        -25.77         28.211 
 0.499        -25.77         28.3165 
 1.49         -25.77         28.4205 
 2.491        -25.77         28.527 
 3.491        -25.77         28.6305 
 4.486        -25.77         28.728 
 5.491        -25.77         28.836 
 6.487        -25.77         28.939 
 7.491        -25.77         29.0365 
 8.49         -25.77         29.138 
 9.485        -25.77         29.2385 
 10.488       -25.77         29.342 
 11.479       -25.77         29.4375 
 12.482       -25.77         29.54 
 13.485       -25.77         29.6435 
 14.479       -25.77         29.7415 
 15.482       -25.77         29.8395 
 16.475       -25.77         29.937 
 17.479       -25.77         30.037 
 18.479       -25.77         30.1335 
 19.474       -25.77         30.228 
 20.478       -25.77         30.3295 
 21.47        -25.77         30.423 
 22.475       -25.77         30.518 
 23.478       -25.77         30.614 
 24.474       -25.77         30.711 
 25.477       -25.77         30.8075 
 26.467       -25.77         30.9015 
 27.467       -25.77         30.997 
 28.467       -25.77         31.093 
 29.465       -25.77         31.185 
 30.468       -25.77         31.276 
 31.464       -25.77         31.369 
 32.462       -25.77         31.463 
 33.465       -25.77         31.5565 
 34.461       -25.77         31.6465 
 35.465       -25.77         31.7395 
 36.459       -25.77         31.829 
 37.459       -25.77         31.9185 
 38.46        -25.77         32.0075 
 39.459       -25.77         32.099 
 40.465       -25.77         32.1895 
 41.456       -25.77         32.2765 
 42.454       -25.77         32.367 
 43.453       -25.77         32.4555 
 44.448       -25.77         32.5415 
 45.457       -25.77         32.6265 
 46.448       -25.77         32.7145 
 47.447       -25.77         32.8015 
 48.45        -25.77         32.887 
 49.446       -25.77         32.969 
 50.456       -25.77         33.0555 
 51.444       -25.77         33.139 
 52.444       -25.77         33.219 
 53.445       -25.77         33.304 
 54.444       -25.77         33.391 
 55.453       -25.77         33.48 
 56.442       -25.77         33.546 
 57.441       -25.77         33.6015 
 58.444       -25.77         33.6575 
 59.439       -25.77         33.7385 
 60.444       -25.77         33.8185 
 60.444       -24.771        33.458 
 59.446       -24.77         33.3795 
 58.451       -24.77         33.312 
 57.458       -24.77         33.233 
 56.458       -24.77         33.1545 
 55.468       -24.77         33.0745 
 54.464       -24.77         32.998 
 53.465       -24.77         32.923 
 52.468       -24.769        32.8435 
 51.475       -24.769        32.7805 
 50.481       -24.769        32.6885 
 49.475       -24.769        32.609 
 48.471       -24.769        32.5265 
 47.477       -24.769        32.447 
 46.484       -24.769        32.3695 
 45.488       -24.769        32.291 
 44.481       -24.769        32.2055 
 43.479       -24.769        32.123 
 42.484       -24.769        32.043 
 41.488       -24.769        31.9585 
 40.498       -24.769        31.8745 
 39.491       -24.769        31.7925 
 38.488       -24.769        31.7115 
 37.489       -24.769        31.6225 
 36.499       -24.769        31.5375 
 35.503       -24.769        31.4555 
 34.498       -24.769        31.37 
 33.497       -24.769        31.283 
 32.495       -24.769        31.199 
 31.504       -24.769        31.117 
 30.506       -24.769        31.028 
 29.5         -24.769        30.94 
 28.5         -24.769        30.854 
 27.5         -24.769        30.767 
 26.506       -24.769        30.6785 
 25.51        -24.769        30.5885 
 24.506       -24.769        30.5015 
 23.509       -24.769        30.4115 
 22.505       -24.769        30.3215 
 21.509       -24.769        30.2345 
 20.517       -24.769        30.144 
 19.508       -24.769        30.0505 
 18.514       -24.769        29.959 
 17.512       -24.769        29.866 
 16.511       -24.769        29.772 
 15.519       -24.769        29.6805 
 14.515       -24.769        29.5865 
 13.519       -24.769        29.491 
 12.518       -24.769        29.395 
 11.519       -24.769        29.3015 
 10.523       -24.769        29.208 
 9.521        -24.769        29.1125 
 8.522        -24.769        29.016 
 7.523        -24.769        28.923 
 6.523        -24.769        28.826 
 5.527        -24.769        28.7275 
 4.524        -24.769        28.627 
 3.528        -24.769        28.5305 
 2.529        -24.769        28.4325 
 1.526        -24.769        28.3325 
 0.527        -24.769        28.234 
-0.473        -24.769        28.1365 
-1.465        -24.769        28.037 
-2.466        -24.769        27.9355 
-3.472        -24.769        27.837 
-4.469        -24.769        27.7375 
-5.464        -24.769        27.6375 
-6.461        -24.769        27.5355 
-7.46         -24.769        27.434 
-8.464        -24.769        27.331 
-9.461        -24.769        27.2265 
-10.46        -24.769        27.1235 
-11.458       -24.769        27.021 
-12.454       -24.769        26.919 
-13.459       -24.769        26.8135 
-14.455       -24.769        26.711 
-15.453       -24.769        26.6095 
-16.451       -24.769        26.505 
-17.454       -24.769        26.3975 
-18.454       -24.769        26.294 
-19.451       -24.769        26.19 
-20.449       -24.769        26.0825 
-21.443       -24.769        25.974 
-22.445       -24.769        25.8675 
-23.449       -24.769        25.76 
-24.443       -24.769        25.6525 
-25.442       -24.769        25.545 
-26.44        -24.769        25.438 
-27.44        -24.769        25.33 
-28.445       -24.769        25.221 
-29.437       -24.769        25.114 
-30.436       -24.769        25.005 
-31.434       -24.769        24.8945 
-32.434       -24.769        24.783 
-33.439       -24.769        24.673 
-34.431       -24.769        24.562 
-34.431       -23.77         24.644 
-33.457       -23.77         24.7465 
-32.46        -23.77         24.851 
-31.46        -23.77         24.956 
-30.458       -23.77         25.063 
-29.463       -23.77         25.168 
-28.476       -23.77         25.2715 
-27.469       -23.77         25.377 
-26.471       -23.77         25.48 
-25.471       -23.77         25.582 
-24.472       -23.77         25.683 
-23.477       -23.77         25.785 
-22.474       -23.77         25.888 
-21.477       -23.77         25.988 
-20.478       -23.77         26.0885 
-19.481       -23.77         26.192 
-18.491       -23.77         26.2935 
-17.485       -23.77         26.3955 
-16.487       -23.77         26.496 
-15.49        -23.77         26.597 
-14.486       -23.77         26.6965 
-13.495       -23.77         26.7935 
-12.493       -23.77         26.8935 
-11.494       -23.77         26.9915 
-10.495       -23.77         27.0885 
-9.492        -23.77         27.1855 
-8.498        -23.77         27.283 
-7.493        -23.77         27.382 
-6.494        -23.77         27.477 
-5.499        -23.77         27.572 
-4.5          -23.77         27.669 
-3.504        -23.77         27.7655 
-2.502        -23.77         27.8625 
-1.501        -23.77         27.9565 
-0.506        -23.77         28.0505 
 0.496        -23.77         28.143 
 1.492        -23.77         28.236 
 2.491        -23.77         28.331 
 3.493        -23.77         28.4185 
 4.488        -23.77         28.5125 
 5.49         -23.77         28.6065 
 6.487        -23.77         28.6955 
 7.493        -23.77         28.7835 
 8.489        -23.77         28.8745 
 9.487        -23.77         28.965 
 10.487       -23.77         29.054 
 11.48        -23.77         29.1425 
 12.481       -23.77         29.231 
 13.483       -23.77         29.319 
 14.482       -23.77         29.4055 
 15.482       -23.77         29.493 
 16.475       -23.77         29.58 
 17.479       -23.77         29.669 
 18.479       -23.77         29.755 
 19.474       -23.77         29.841 
 20.478       -23.77         29.926 
 21.471       -23.77         30.01 
 22.474       -23.77         30.0955 
 23.476       -23.77         30.1815 
 24.476       -23.77         30.265 
 25.477       -23.77         30.349 
 26.468       -23.77         30.4295 
 27.467       -23.77         30.5145 
 28.468       -23.77         30.6 
 29.465       -23.77         30.6805 
 30.47        -23.77         30.7645 
 31.464       -23.77         30.8455 
 32.462       -23.77         30.9235 
 33.464       -23.77         31.0045 
 34.462       -23.77         31.0875 
 35.466       -23.77         31.1665 
 36.459       -23.77         31.241 
 37.457       -23.77         31.3195 
 38.459       -23.77         31.4005 
 39.458       -23.77         31.476 
 40.464       -23.77         31.5535 
 41.456       -23.77         31.6335 
 42.453       -23.77         31.71 
 43.455       -23.77         31.7825 
 44.449       -23.77         31.857 
 45.458       -23.77         31.9355 
 46.447       -23.77         32.0085 
 47.443       -23.77         32.08 
 48.45        -23.77         32.1565 
 49.447       -23.77         32.2325 
 50.457       -23.77         32.302 
 51.445       -23.77         32.3715 
 52.44        -23.77         32.4445 
 53.446       -23.77         32.519 
 54.443       -23.77         32.587 
 55.451       -23.77         32.6565 
 56.441       -23.77         32.73 
 57.442       -23.77         32.7995 
 58.444       -23.77         32.864 
 59.44        -23.77         32.9305 
 60.444       -23.77         33.0005 
 60.444       -22.768        32.514 
 59.451       -22.768        32.448 
 58.457       -22.768        32.3875 
 57.458       -22.768        32.3245 
 56.461       -22.768        32.258 
 55.472       -22.768        32.1935 
 54.466       -22.768        32.1295 
 53.467       -22.768        32.065 
 52.463       -22.768        31.999 
 51.478       -22.768        31.9355 
 50.485       -22.768        31.8735 
 49.478       -22.768        31.805 
 48.474       -22.768        31.7365 
 47.471       -22.768        31.6685 
 46.484       -22.768        31.6015 
 45.488       -22.768        31.531 
 44.483       -22.768        31.4585 
 43.481       -22.768        31.3895 
 42.48        -22.768        31.324 
 41.493       -22.768        31.2475 
 40.498       -22.768        31.1755 
 39.491       -22.768        31.107 
 38.488       -22.768        31.035 
 37.488       -22.768        30.9605 
 36.5         -22.768        30.89 
 35.502       -22.768        30.8205 
 34.498       -22.768        30.7435 
 33.498       -22.768        30.6655 
 32.496       -22.768        30.5895 
 31.504       -22.768        30.514 
 30.506       -22.768        30.4355 
 29.501       -22.768        30.359 
 28.499       -22.768        30.2845 
 27.499       -22.768        30.207 
 26.505       -22.768        30.129 
 25.513       -22.768        30.053 
 24.507       -22.768        29.9815 
 23.507       -22.768        29.8985 
 22.509       -22.768        29.8185 
 21.508       -22.768        29.7415 
 20.518       -22.768        29.663 
 19.511       -22.768        29.5785 
 18.514       -22.768        29.5015 
 17.517       -22.768        29.4215 
 16.513       -22.768        29.342 
 15.521       -22.768        29.258 
 14.517       -22.768        29.1755 
 13.518       -22.768        29.0945 
 12.52        -22.768        29.01 
 11.518       -22.768        28.9265 
 10.523       -22.768        28.8445 
 9.521        -22.768        28.7605 
 8.524        -22.768        28.6755 
 7.524        -22.768        28.589 
 6.523        -22.768        28.503 
 5.527        -22.768        28.4195 
 4.524        -22.768        28.3335 
 3.528        -22.768        28.2465 
 2.529        -22.768        28.162 
 1.527        -22.768        28.0755 
 0.534        -22.768        27.988 
-0.473        -22.768        27.897 
-1.469        -22.768        27.81 
-2.47         -22.768        27.7215 
-3.471        -22.768        27.63 
-4.462        -22.768        27.5385 
-5.469        -22.768        27.45 
-6.461        -22.768        27.3615 
-7.46         -22.768        27.2705 
-8.463        -22.768        27.1795 
-9.459        -22.768        27.09 
-10.461       -22.768        26.9975 
-11.455       -22.768        26.903 
-12.456       -22.768        26.8115 
-13.458       -22.768        26.7195 
-14.456       -22.768        26.627 
-15.453       -22.768        26.5345 
-16.452       -22.768        26.4385 
-17.451       -22.768        26.3435 
-18.454       -22.768        26.2465 
-19.45        -22.768        26.1505 
-20.452       -22.768        26.0535 
-21.445       -22.768        25.96 
-22.446       -22.768        25.865 
-23.446       -22.768        25.769 
-24.446       -22.768        25.6705 
-25.447       -22.768        25.575 
-26.44        -22.768        25.4785 
-27.442       -22.768        25.377 
-28.442       -22.768        25.28 
-29.437       -22.768        25.1805 
-30.436       -22.768        25.0785 
-31.432       -22.768        24.98 
-32.437       -22.768        24.88 
-33.442       -22.768        24.7785 
-34.432       -22.768        24.6825 
-34.432       -21.772        24.659 
-33.456       -21.772        24.7495 
-32.459       -21.772        24.845 
-31.456       -21.772        24.942 
-30.456       -21.772        25.0385 
-29.459       -21.772        25.127 
-28.475       -21.772        25.219 
-27.473       -21.772        25.314 
-26.47        -21.772        25.4065 
-25.474       -21.772        25.4975 
-24.472       -21.772        25.5905 
-23.476       -21.772        25.683 
-22.475       -21.772        25.7735 
-21.477       -21.772        25.863 
-20.479       -21.772        25.9555 
-19.481       -21.772        26.044 
-18.489       -21.772        26.131 
-17.485       -21.772        26.2215 
-16.485       -21.772        26.3135 
-15.483       -21.772        26.404 
-14.489       -21.772        26.4915 
-13.495       -21.772        26.5815 
-12.493       -21.772        26.67 
-11.493       -21.772        26.7575 
-10.495       -21.772        26.844 
-9.493        -21.772        26.9325 
-8.498        -21.772        27.017 
-7.494        -21.772        27.101 
-6.494        -21.772        27.1875 
-5.499        -21.772        27.272 
-4.498        -21.772        27.3565 
-3.506        -21.772        27.44 
-2.502        -21.772        27.525 
-1.501        -21.772        27.609 
-0.507        -21.772        27.69 
 0.498        -21.772        27.772 
 1.488        -21.772        27.855 
 2.491        -21.772        27.9385 
 3.492        -21.772        28.0175 
 4.487        -21.772        28.099 
 5.493        -21.772        28.1815 
 6.487        -21.772        28.2605 
 7.491        -21.772        28.3375 
 8.493        -21.772        28.418 
 9.487        -21.772        28.498 
 10.488       -21.772        28.575 
 11.481       -21.772        28.652 
 12.481       -21.772        28.7325 
 13.484       -21.772        28.812 
 14.48        -21.772        28.888 
 15.484       -21.772        28.9675 
 16.477       -21.772        29.048 
 17.478       -21.772        29.1225 
 18.479       -21.772        29.1945 
 19.473       -21.772        29.269 
 20.48        -21.772        29.3445 
 21.472       -21.772        29.415 
 22.475       -21.772        29.484 
 23.478       -21.772        29.558 
 24.474       -21.772        29.633 
 25.477       -21.772        29.703 
 26.467       -21.772        29.771 
 27.468       -21.772        29.8465 
 28.467       -21.772        29.9175 
 29.465       -21.772        29.994 
 30.469       -21.772        30.0485 
 31.464       -21.772        30.1215 
 32.461       -21.772        30.189 
 33.464       -21.772        30.254 
 34.46        -21.772        30.322 
 35.467       -21.772        30.394 
 36.458       -21.772        30.4625 
 37.458       -21.772        30.529 
 38.459       -21.772        30.5955 
 39.458       -21.772        30.663 
 40.465       -21.772        30.726 
 41.458       -21.772        30.788 
 42.454       -21.772        30.854 
 43.455       -21.772        30.921 
 44.447       -21.772        30.981 
 45.458       -21.772        31.044 
 46.448       -21.772        31.1105 
 47.445       -21.772        31.1725 
 48.449       -21.772        31.231 
 49.447       -21.772        31.292 
 50.457       -21.772        31.357 
 51.444       -21.772        31.415 
 52.442       -21.772        31.4685 
 53.446       -21.772        31.5275 
 54.442       -21.772        31.5875 
 55.451       -21.772        31.646 
 56.443       -21.772        31.7 
 57.442       -21.772        31.76 
 58.444       -21.772        31.8205 
 59.44        -21.772        31.874 
 60.445       -21.772        31.9255 
 60.445       -20.772        31.336 
 59.45        -20.771        31.2835 
 58.452       -20.771        31.236 
 57.458       -20.771        31.182 
 56.46        -20.771        31.126 
 55.469       -20.771        31.08 
 54.464       -20.771        31.029 
 53.465       -20.771        30.9745 
 52.466       -20.771        30.9195 
 51.476       -20.771        30.8695 
 50.483       -20.771        30.8155 
 49.478       -20.771        30.7605 
 48.475       -20.771        30.702 
 47.478       -20.771        30.6485 
 46.483       -20.771        30.594 
 45.489       -20.771        30.535 
 44.481       -20.771        30.476 
 43.478       -20.771        30.42 
 42.482       -20.771        30.3605 
 41.489       -20.771        30.2995 
 40.499       -20.771        30.241 
 39.491       -20.771        30.1855 
 38.49        -20.771        30.128 
 37.49        -20.771        30.065 
 36.499       -20.771        30.005 
 35.504       -20.771        29.945 
 34.497       -20.771        29.8805 
 33.497       -20.771        29.8155 
 32.496       -20.771        29.753 
 31.504       -20.771        29.692 
 30.507       -20.771        29.6295 
 29.499       -20.771        29.565 
 28.501       -20.771        29.5015 
 27.499       -20.771        29.4405 
 26.505       -20.771        29.3735 
 25.513       -20.771        29.305 
 24.506       -20.771        29.241 
 23.508       -20.771        29.1745 
 22.505       -20.771        29.103 
 21.51        -20.771        29.036 
 20.517       -20.771        28.972 
 19.507       -20.771        28.903 
 18.514       -20.771        28.831 
 17.516       -20.771        28.761 
 16.515       -20.771        28.6935 
 15.52        -20.771        28.62 
 14.516       -20.771        28.549 
 13.518       -20.771        28.481 
 12.519       -20.771        28.41 
 11.517       -20.771        28.335 
 10.523       -20.771        28.261 
 9.523        -20.771        28.1945 
 8.524        -20.771        28.118 
 7.524        -20.771        28.04 
 6.522        -20.771        27.964 
 5.527        -20.771        27.8915 
 4.525        -20.771        27.815 
 3.527        -20.771        27.7375 
 2.528        -20.771        27.665 
 1.528        -20.771        27.592 
 0.533        -20.771        27.5145 
-0.472        -20.771        27.4345 
-1.467        -20.771        27.3595 
-2.468        -20.771        27.283 
-3.471        -20.771        27.206 
-4.467        -20.771        27.1235 
-5.467        -20.771        27.046 
-6.461        -20.771        26.967 
-7.46         -20.771        26.885 
-8.463        -20.771        26.806 
-9.46         -20.771        26.7295 
-10.461       -20.771        26.648 
-11.456       -20.771        26.5675 
-12.455       -20.771        26.485 
-13.458       -20.771        26.4015 
-14.455       -20.771        26.3155 
-15.454       -20.771        26.2315 
-16.453       -20.771        26.149 
-17.45        -20.771        26.064 
-18.454       -20.771        25.979 
-19.449       -20.771        25.8965 
-20.449       -20.771        25.8125 
-21.445       -20.771        25.7275 
-22.442       -20.771        25.6405 
-23.448       -20.771        25.555 
-24.441       -20.771        25.4685 
-25.444       -20.771        25.378 
-26.441       -20.771        25.29 
-27.44        -20.771        25.203 
-28.442       -20.771        25.1135 
-29.435       -20.77         25.0245 
-30.437       -20.77         24.937 
-31.434       -20.77         24.8505 
-32.433       -20.77         24.7605 
-33.439       -20.77         24.668 
-34.431       -20.77         24.5785 
-34.431       -19.773        24.4555 
-33.457       -19.772        24.5365 
-32.459       -19.772        24.6245 
-31.459       -19.772        24.7095 
-30.461       -19.772        24.7905 
-29.46        -19.772        24.876 
-28.476       -19.772        24.9605 
-27.47        -19.771        25.042 
-26.472       -19.771        25.126 
-25.474       -19.771        25.2075 
-24.471       -19.771        25.2865 
-23.476       -19.771        25.364 
-22.475       -19.771        25.4465 
-21.478       -19.771        25.528 
-20.482       -19.771        25.607 
-19.479       -19.771        25.686 
-18.487       -19.771        25.7705 
-17.487       -19.771        25.8495 
-16.485       -19.771        25.925 
-15.49        -19.771        26.0015 
-14.487       -19.771        26.081 
-13.495       -19.771        26.1575 
-12.492       -19.771        26.2325 
-11.492       -19.771        26.3105 
-10.496       -19.771        26.3875 
-9.493        -19.771        26.4615 
-8.498        -19.771        26.534 
-7.492        -19.771        26.611 
-6.494        -19.771        26.6875 
-5.499        -19.771        26.7585 
-4.499        -19.771        26.832 
-3.508        -19.771        26.9075 
-2.501        -19.771        26.9825 
-1.501        -19.771        27.0545 
-0.508        -19.771        27.1275 
 0.497        -19.771        27.204 
 1.489        -19.771        27.2745 
 2.493        -19.771        27.3415 
 3.493        -19.771        27.412 
 4.492        -19.771        27.4845 
 5.49         -19.771        27.5515 
 6.487        -19.771        27.6195 
 7.491        -19.771        27.688 
 8.489        -19.771        27.754 
 9.487        -19.771        27.8215 
 10.486       -19.771        27.8885 
 11.481       -19.771        27.957 
 12.481       -19.771        28.0265 
 13.481       -19.771        28.0915 
 14.48        -19.771        28.155 
 15.483       -19.771        28.22 
 16.476       -19.771        28.2805 
 17.478       -19.771        28.348 
 18.478       -19.771        28.41 
 19.475       -19.771        28.4715 
 20.478       -19.771        28.536 
 21.474       -19.771        28.5995 
 22.473       -19.771        28.662 
 23.478       -19.771        28.726 
 24.476       -19.771        28.7835 
 25.478       -19.771        28.8465 
 26.467       -19.771        28.904 
 27.465       -19.771        28.96 
 28.468       -19.771        29.0215 
 29.465       -19.771        29.082 
 30.469       -19.771        29.1395 
 31.463       -19.771        29.1975 
 32.462       -19.771        29.2535 
 33.462       -19.771        29.3125 
 34.463       -19.771        29.367 
 35.466       -19.771        29.4225 
 36.459       -19.771        29.478 
 37.458       -19.771        29.5335 
 38.459       -19.771        29.586 
 39.459       -19.771        29.643 
 40.464       -19.771        29.7 
 41.456       -19.771        29.7505 
 42.455       -19.771        29.797 
 43.453       -19.771        29.8495 
 44.448       -19.771        29.9 
 45.457       -19.771        29.9525 
 46.447       -19.771        30.0015 
 47.443       -19.771        30.054 
 48.447       -19.771        30.1095 
 49.445       -19.771        30.161 
 50.456       -19.771        30.2065 
 51.445       -19.771        30.255 
 52.44        -19.771        30.3075 
 53.445       -19.771        30.3475 
 54.443       -19.771        30.3935 
 55.451       -19.771        30.444 
 56.443       -19.771        30.4905 
 57.441       -19.77         30.533 
 58.444       -19.77         30.576 
 59.44        -19.77         30.6185 
 60.445       -19.77         30.661 
 60.445       -18.775        29.9715 
 59.45        -18.775        29.925 
 58.456       -18.775        29.8875 
 57.456       -18.775        29.852 
 56.463       -18.775        29.8135 
 55.475       -18.775        29.772 
 54.468       -18.775        29.7305 
 53.467       -18.775        29.69 
 52.462       -18.775        29.651 
 51.476       -18.775        29.6095 
 50.482       -18.775        29.5685 
 49.478       -18.775        29.5305 
 48.477       -18.775        29.486 
 47.472       -18.775        29.44 
 46.482       -18.775        29.397 
 45.487       -18.775        29.3545 
 44.485       -18.775        29.3095 
 43.479       -18.775        29.261 
 42.483       -18.775        29.214 
 41.49        -18.775        29.17 
 40.497       -18.775        29.125 
 39.491       -18.775        29.0735 
 38.487       -18.775        29.026 
 37.491       -18.775        28.9785 
 36.499       -18.775        28.927 
 35.503       -18.775        28.8755 
 34.498       -18.775        28.8285 
 33.495       -18.775        28.7815 
 32.499       -18.775        28.7275 
 31.502       -18.775        28.674 
 30.507       -18.775        28.6235 
 29.5         -18.775        28.5735 
 28.503       -18.775        28.5305 
 27.499       -18.775        28.462 
 26.505       -18.775        28.4085 
 25.513       -18.775        28.358 
 24.506       -18.775        28.303 
 23.507       -18.775        28.2475 
 22.506       -18.775        28.1955 
 21.509       -18.775        28.1425 
 20.518       -18.775        28.0815 
 19.508       -18.775        28.025 
 18.512       -18.775        27.9645 
 17.516       -18.775        27.9055 
 16.513       -18.775        27.8455 
 15.518       -18.775        27.785 
 14.515       -18.775        27.733 
 13.518       -18.775        27.6705 
 12.519       -18.775        27.608 
 11.518       -18.775        27.548 
 10.523       -18.775        27.486 
 9.521        -18.775        27.4245 
 8.525        -18.775        27.36 
 7.526        -18.775        27.2985 
 6.524        -18.775        27.237 
 5.527        -18.775        27.174 
 4.522        -18.775        27.109 
 3.528        -18.775        27.0485 
 2.528        -18.775        26.9855 
 1.526        -18.775        26.918 
 0.532        -18.775        26.851 
-0.474        -18.775        26.786 
-1.469        -18.775        26.7175 
-2.469        -18.775        26.6455 
-3.47         -18.775        26.575 
-4.463        -18.775        26.5095 
-5.466        -18.775        26.44 
-6.46         -18.775        26.3695 
-7.46         -18.775        26.3025 
-8.463        -18.775        26.2355 
-9.459        -18.775        26.1635 
-10.46        -18.775        26.092 
-11.456       -18.775        26.025 
-12.454       -18.775        25.952 
-13.457       -18.775        25.8765 
-14.455       -18.775        25.8055 
-15.454       -18.775        25.7355 
-16.453       -18.775        25.659 
-17.453       -18.775        25.583 
-18.454       -18.775        25.51 
-19.45        -18.775        25.4365 
-20.448       -18.775        25.3615 
-21.45        -18.775        25.2865 
-22.444       -18.775        25.214 
-23.447       -18.774        25.1365 
-24.441       -18.774        25.06 
-25.442       -18.774        24.9835 
-26.441       -18.774        24.9075 
-27.441       -18.774        24.831 
-28.443       -18.774        24.754 
-29.438       -18.774        24.675 
-30.436       -18.774        24.597 
-31.436       -18.774        24.5175 
-32.435       -18.774        24.437 
-33.441       -18.774        24.3555 
-34.434       -18.774        24.277 
-34.434       -17.776        24.0645 
-33.455       -17.776        24.1365 
-32.461       -17.776        24.214 
-31.46        -17.776        24.288 
-30.459       -17.776        24.3595 
-29.465       -17.776        24.432 
-28.477       -17.776        24.506 
-27.472       -17.776        24.5775 
-26.471       -17.776        24.649 
-25.472       -17.776        24.722 
-24.472       -17.776        24.795 
-23.476       -17.776        24.8615 
-22.475       -17.776        24.9315 
-21.478       -17.776        25.0045 
-20.481       -17.776        25.073 
-19.482       -17.776        25.141 
-18.489       -17.776        25.211 
-17.486       -17.776        25.281 
-16.483       -17.776        25.347 
-15.49        -17.776        25.4135 
-14.486       -17.776        25.4815 
-13.495       -17.776        25.5485 
-12.493       -17.776        25.616 
-11.492       -17.776        25.679 
-10.494       -17.776        25.7485 
-9.493        -17.776        25.8175 
-8.497        -17.776        25.8795 
-7.491        -17.776        25.943 
-6.494        -17.776        26.0095 
-5.499        -17.776        26.071 
-4.499        -17.776        26.131 
-3.503        -17.776        26.1945 
-2.505        -17.776        26.26 
-1.503        -17.776        26.322 
-0.509        -17.776        26.3805 
 0.498        -17.776        26.4425 
 1.489        -17.776        26.5045 
 2.492        -17.776        26.5625 
 3.492        -17.776        26.6185 
 4.486        -17.776        26.6775 
 5.491        -17.776        26.738 
 6.486        -17.776        26.795 
 7.492        -17.776        26.8505 
 8.492        -17.776        26.9115 
 9.487        -17.776        26.967 
 10.487       -17.776        27.0235 
 11.479       -17.776        27.079 
 12.482       -17.776        27.1385 
 13.484       -17.776        27.1955 
 14.481       -17.776        27.2455 
 15.483       -17.776        27.301 
 16.477       -17.776        27.358 
 17.481       -17.776        27.412 
 18.479       -17.776        27.463 
 19.474       -17.776        27.5145 
 20.479       -17.776        27.5675 
 21.47        -17.776        27.615 
 22.476       -17.776        27.6645 
 23.477       -17.776        27.7145 
 24.475       -17.776        27.7635 
 25.478       -17.776        27.8125 
 26.468       -17.776        27.8605 
 27.466       -17.776        27.909 
 28.466       -17.776        27.9605 
 29.466       -17.776        28.008 
 30.47        -17.776        28.053 
 31.462       -17.776        28.095 
 32.461       -17.776        28.1405 
 33.464       -17.776        28.1845 
 34.461       -17.776        28.2275 
 35.468       -17.776        28.2755 
 36.459       -17.776        28.3195 
 37.458       -17.776        28.367 
 38.459       -17.776        28.41 
 39.457       -17.776        28.448 
 40.464       -17.776        28.488 
 41.457       -17.776        28.532 
 42.454       -17.776        28.5715 
 43.457       -17.776        28.609 
 44.448       -17.776        28.652 
 45.456       -17.776        28.697 
 46.447       -17.776        28.732 
 47.445       -17.776        28.765 
 48.451       -17.776        28.8045 
 49.446       -17.776        28.842 
 50.456       -17.776        28.876 
 51.443       -17.776        28.9115 
 52.441       -17.776        28.9515 
 53.446       -17.776        28.9895 
 54.445       -17.776        29.0185 
 55.453       -17.776        29.0475 
 56.442       -17.776        29.0835 
 57.441       -17.776        29.1185 
 58.443       -17.776        29.148 
 59.438       -17.776        29.179 
 60.444       -17.776        29.215 
 60.444       -16.777        28.471 
 59.448       -16.777        28.437 
 58.454       -16.777        28.415 
 57.46        -16.777        28.3915 
 56.463       -16.777        28.363 
 55.477       -16.777        28.334 
 54.466       -16.777        28.304 
 53.464       -16.777        28.273 
 52.471       -16.777        28.2405 
 51.475       -16.777        28.2105 
 50.484       -16.777        28.1835 
 49.477       -16.777        28.154 
 48.475       -16.777        28.1195 
 47.478       -16.777        28.0845 
 46.482       -16.777        28.0515 
 45.488       -16.777        28.018 
 44.484       -16.777        27.982 
 43.482       -16.777        27.9475 
 42.484       -16.777        27.915 
 41.49        -16.777        27.88 
 40.497       -16.777        27.837 
 39.49        -16.777        27.798 
 38.49        -16.777        27.764 
 37.489       -16.777        27.7295 
 36.5         -16.777        27.6915 
 35.503       -16.777        27.654 
 34.497       -16.777        27.619 
 33.499       -16.777        27.579 
 32.496       -16.777        27.5355 
 31.505       -16.777        27.495 
 30.506       -16.777        27.4595 
 29.5         -16.776        27.4195 
 28.503       -16.776        27.377 
 27.499       -16.776        27.3345 
 26.509       -16.776        27.2965 
 25.512       -16.776        27.247 
 24.507       -16.776        27.199 
 23.509       -16.776        27.1545 
 22.507       -16.776        27.11 
 21.513       -16.776        27.0625 
 20.518       -16.776        27.0135 
 19.512       -16.776        26.97 
 18.517       -16.776        26.9245 
 17.515       -16.776        26.8745 
 16.514       -16.776        26.823 
 15.521       -16.776        26.778 
 14.518       -16.776        26.7315 
 13.519       -16.776        26.682 
 12.52        -16.776        26.6315 
 11.519       -16.776        26.584 
 10.523       -16.776        26.534 
 9.522        -16.776        26.4815 
 8.524        -16.776        26.426 
 7.525        -16.776        26.377 
 6.523        -16.776        26.326 
 5.524        -16.776        26.2735 
 4.525        -16.776        26.2195 
 3.528        -16.776        26.1665 
 2.53         -16.776        26.115 
 1.526        -16.776        26.0605 
 0.526        -16.776        26.0035 
-0.475        -16.776        25.948 
-1.468        -16.776        25.893 
-2.467        -16.776        25.8355 
-3.47         -16.776        25.7765 
-4.467        -16.776        25.7205 
-5.464        -16.776        25.661 
-6.46         -16.776        25.603 
-7.458        -16.776        25.544 
-8.466        -16.776        25.485 
-9.46         -16.776        25.4285 
-10.463       -16.776        25.365 
-11.456       -16.776        25.3045 
-12.456       -16.776        25.244 
-13.459       -16.776        25.182 
-14.455       -16.776        25.1215 
-15.456       -16.776        25.0625 
-16.449       -16.776        25.001 
-17.454       -16.776        24.936 
-18.454       -16.776        24.872 
-19.452       -16.776        24.808 
-20.449       -16.776        24.7435 
-21.443       -16.776        24.6825 
-22.447       -16.776        24.6145 
-23.449       -16.776        24.549 
-24.44        -16.776        24.485 
-25.442       -16.776        24.422 
-26.439       -16.776        24.352 
-27.44        -16.776        24.2825 
-28.442       -16.776        24.2165 
-29.435       -16.776        24.149 
-30.439       -16.776        24.0785 
-31.434       -16.776        24.009 
-32.435       -16.776        23.9415 
-33.438       -16.776        23.871 
-34.436       -16.776        23.7985 
-34.436       -15.78         23.511 
-33.455       -15.78         23.567 
-32.46        -15.78         23.6305 
-31.457       -15.779        23.697 
-30.458       -15.779        23.761 
-29.461       -15.779        23.822 
-28.475       -15.779        23.885 
-27.472       -15.779        23.9495 
-26.467       -15.779        24.013 
-25.472       -15.779        24.074 
-24.47        -15.779        24.134 
-23.476       -15.779        24.195 
-22.475       -15.779        24.253 
-21.476       -15.779        24.308 
-20.482       -15.779        24.368 
-19.481       -15.779        24.431 
-18.489       -15.779        24.486 
-17.486       -15.779        24.543 
-16.485       -15.779        24.6045 
-15.491       -15.779        24.6645 
-14.486       -15.779        24.7185 
-13.496       -15.779        24.773 
-12.493       -15.779        24.8315 
-11.492       -15.779        24.889 
-10.494       -15.779        24.939 
-9.493        -15.779        24.9945 
-8.498        -15.779        25.051 
-7.492        -15.779        25.1065 
-6.494        -15.779        25.1575 
-5.499        -15.779        25.2105 
-4.5          -15.779        25.2655 
-3.501        -15.779        25.3155 
-2.502        -15.779        25.364 
-1.502        -15.779        25.4175 
-0.508        -15.779        25.474 
 0.497        -15.779        25.525 
 1.489        -15.779        25.5745 
 2.493        -15.779        25.6245 
 3.492        -15.779        25.674 
 4.486        -15.779        25.718 
 5.491        -15.779        25.7655 
 6.486        -15.779        25.813 
 7.491        -15.779        25.866 
 8.491        -15.779        25.91 
 9.487        -15.779        25.9515 
 10.487       -15.779        25.9995 
 11.479       -15.779        26.044 
 12.48        -15.779        26.0865 
 13.483       -15.779        26.1305 
 14.481       -15.779        26.1785 
 15.483       -15.779        26.222 
 16.475       -15.779        26.263 
 17.478       -15.779        26.304 
 18.478       -15.779        26.349 
 19.475       -15.779        26.39 
 20.478       -15.779        26.427 
 21.47        -15.779        26.4685 
 22.475       -15.779        26.5135 
 23.476       -15.779        26.554 
 24.474       -15.779        26.5895 
 25.477       -15.779        26.627 
 26.467       -15.779        26.664 
 27.466       -15.779        26.6995 
 28.466       -15.779        26.734 
 29.466       -15.779        26.7705 
 30.471       -15.779        26.81 
 31.463       -15.779        26.8435 
 32.462       -15.779        26.878 
 33.464       -15.779        26.9125 
 34.461       -15.779        26.948 
 35.466       -15.779        26.9795 
 36.457       -15.779        27.013 
 37.459       -15.779        27.0505 
 38.46        -15.779        27.0895 
 39.458       -15.779        27.1205 
 40.464       -15.779        27.152 
 41.455       -15.779        27.185 
 42.452       -15.779        27.219 
 43.454       -15.779        27.246 
 44.448       -15.779        27.2755 
 45.457       -15.779        27.308 
 46.448       -15.779        27.337 
 47.445       -15.779        27.3615 
 48.452       -15.779        27.39 
 49.447       -15.779        27.4215 
 50.455       -15.779        27.45 
 51.443       -15.779        27.475 
 52.441       -15.779        27.502 
 53.445       -15.779        27.5325 
 54.443       -15.779        27.5555 
 55.451       -15.779        27.575 
 56.442       -15.779        27.594 
 57.441       -15.779        27.6195 
 58.444       -15.779        27.6395 
 59.438       -15.779        27.659 
 60.445       -15.779        27.682 
 60.445       -14.784        26.918 
 59.449       -14.783        26.889 
 58.453       -14.782        26.87 
 57.454       -14.782        26.8525 
 56.458       -14.782        26.83 
 55.468       -14.782        26.81 
 54.464       -14.782        26.7905 
 53.465       -14.782        26.7705 
 52.466       -14.782        26.7465 
 51.474       -14.782        26.725 
 50.483       -14.782        26.7035 
 49.478       -14.782        26.681 
 48.475       -14.782        26.653 
 47.478       -14.782        26.628 
 46.481       -14.781        26.6055 
 45.488       -14.781        26.5835 
 44.481       -14.781        26.5565 
 43.481       -14.781        26.532 
 42.484       -14.781        26.5085 
 41.49        -14.781        26.483 
 40.499       -14.781        26.4535 
 39.489       -14.781        26.427 
 38.488       -14.781        26.4025 
 37.493       -14.781        26.377 
 36.495       -14.781        26.3465 
 35.502       -14.781        26.318 
 34.499       -14.781        26.2905 
 33.498       -14.781        26.2605 
 32.497       -14.781        26.2255 
 31.502       -14.781        26.194 
 30.506       -14.781        26.166 
 29.501       -14.781        26.1355 
 28.501       -14.781        26.0995 
 27.502       -14.781        26.0675 
 26.508       -14.781        26.0365 
 25.511       -14.781        26.0035 
 24.506       -14.781        25.9665 
 23.508       -14.781        25.932 
 22.507       -14.781        25.9005 
 21.508       -14.781        25.866 
 20.52        -14.781        25.828 
 19.51        -14.781        25.79 
 18.515       -14.781        25.7545 
 17.512       -14.781        25.7165 
 16.516       -14.781        25.6765 
 15.522       -14.781        25.639 
 14.514       -14.781        25.606 
 13.519       -14.781        25.566 
 12.516       -14.781        25.522 
 11.518       -14.781        25.481 
 10.524       -14.781        25.4425 
 9.521        -14.781        25.4005 
 8.525        -14.781        25.3565 
 7.524        -14.781        25.317 
 6.525        -14.781        25.2775 
 5.527        -14.781        25.2325 
 4.524        -14.781        25.1865 
 3.529        -14.781        25.143 
 2.528        -14.781        25.101 
 1.527        -14.781        25.0555 
 0.53         -14.781        25.008 
-0.472        -14.781        24.966 
-1.467        -14.781        24.9195 
-2.465        -14.781        24.8705 
-3.469        -14.781        24.8235 
-4.466        -14.781        24.779 
-5.466        -14.781        24.733 
-6.46         -14.781        24.6825 
-7.459        -14.781        24.632 
-8.462        -14.781        24.586 
-9.46         -14.781        24.539 
-10.46        -14.781        24.4865 
-11.458       -14.781        24.4335 
-12.455       -14.781        24.387 
-13.458       -14.781        24.336 
-14.455       -14.781        24.2835 
-15.453       -14.781        24.231 
-16.451       -14.781        24.182 
-17.454       -14.781        24.131 
-18.454       -14.781        24.074 
-19.45        -14.781        24.0205 
-20.448       -14.781        23.9695 
-21.447       -14.781        23.9135 
-22.443       -14.781        23.856 
-23.449       -14.781        23.8025 
-24.442       -14.781        23.7495 
-25.443       -14.781        23.692 
-26.44        -14.781        23.633 
-27.44        -14.781        23.5745 
-28.443       -14.781        23.5175 
-29.438       -14.781        23.456 
-30.436       -14.781        23.3985 
-31.434       -14.781        23.3445 
-32.434       -14.781        23.285 
-33.439       -14.781        23.2225 
-34.436       -14.781        23.1645 
-34.436       -13.783        22.799 
-33.456       -13.783        22.846 
-32.459       -13.783        22.8995 
-31.46        -13.782        22.957 
-30.461       -13.782        23.0125 
-29.461       -13.782        23.0635 
-28.475       -13.782        23.116 
-27.471       -13.782        23.1705 
-26.469       -13.782        23.2235 
-25.474       -13.782        23.272 
-24.473       -13.782        23.3225 
-23.478       -13.782        23.375 
-22.475       -13.782        23.428 
-21.477       -13.782        23.4745 
-20.481       -13.782        23.523 
-19.481       -13.782        23.572 
-18.49        -13.782        23.62 
-17.487       -13.782        23.667 
-16.488       -13.782        23.716 
-15.489       -13.782        23.768 
-14.487       -13.782        23.8145 
-13.495       -13.782        23.857 
-12.492       -13.782        23.905 
-11.492       -13.782        23.954 
-10.494       -13.782        23.998 
-9.493        -13.782        24.041 
-8.498        -13.782        24.087 
-7.491        -13.782        24.1315 
-6.495        -13.782        24.1725 
-5.499        -13.782        24.217 
-4.5          -13.782        24.2655 
-3.505        -13.782        24.3095 
-2.501        -13.782        24.351 
-1.501        -13.782        24.3915 
-0.507        -13.782        24.4335 
 0.497        -13.782        24.4745 
 1.487        -13.782        24.5115 
 2.494        -13.782        24.552 
 3.493        -13.782        24.595 
 4.487        -13.782        24.6355 
 5.49         -13.782        24.672 
 6.487        -13.782        24.7095 
 7.491        -13.782        24.7485 
 8.492        -13.782        24.785 
 9.485        -13.782        24.815 
 10.487       -13.782        24.8525 
 11.48        -13.782        24.8905 
 12.48        -13.782        24.9235 
 13.483       -13.782        24.9555 
 14.479       -13.782        24.9895 
 15.483       -13.782        25.0265 
 16.477       -13.782        25.057 
 17.478       -13.782        25.09 
 18.478       -13.782        25.1255 
 19.478       -13.782        25.1595 
 20.479       -13.782        25.1885 
 21.47        -13.782        25.217 
 22.474       -13.782        25.2495 
 23.476       -13.782        25.282 
 24.476       -13.782        25.3105 
 25.478       -13.782        25.3395 
 26.468       -13.782        25.37 
 27.466       -13.782        25.398 
 28.467       -13.782        25.424 
 29.465       -13.782        25.4535 
 30.47        -13.782        25.4835 
 31.463       -13.782        25.5105 
 32.461       -13.782        25.535 
 33.464       -13.782        25.5595 
 34.461       -13.782        25.587 
 35.466       -13.782        25.6135 
 36.46        -13.782        25.6285 
 37.458       -13.782        25.6595 
 38.46        -13.782        25.6845 
 39.459       -13.782        25.7065 
 40.464       -13.782        25.727 
 41.456       -13.782        25.7485 
 42.453       -13.782        25.774 
 43.453       -13.782        25.797 
 44.448       -13.782        25.816 
 45.457       -13.782        25.8385 
 46.447       -13.782        25.863 
 47.443       -13.782        25.8855 
 48.448       -13.782        25.9035 
 49.447       -13.782        25.9255 
 50.457       -13.782        25.948 
 51.444       -13.782        25.9655 
 52.44        -13.782        25.9805 
 53.447       -13.782        25.999 
 54.444       -13.782        26.0215 
 55.452       -13.782        26.0395 
 56.442       -13.782        26.0555 
 57.44        -13.782        26.0755 
 58.444       -13.782        26.0985 
 59.44        -13.782        26.1105 
 60.445       -13.782        26.1275 
 60.445       -12.779        25.385 
 59.448       -12.779        25.3645 
 58.453       -12.779        25.348 
 57.453       -12.779        25.33 
 56.462       -12.779        25.3135 
 55.468       -12.779        25.3 
 54.466       -12.779        25.284 
 53.469       -12.779        25.262 
 52.465       -12.779        25.244 
 51.477       -12.779        25.2275 
 50.484       -12.779        25.2115 
 49.479       -12.779        25.194 
 48.477       -12.779        25.1765 
 47.471       -12.779        25.1565 
 46.484       -12.779        25.138 
 45.488       -12.779        25.1205 
 44.484       -12.779        25.1005 
 43.479       -12.779        25.0815 
 42.484       -12.779        25.058 
 41.489       -12.779        25.037 
 40.497       -12.779        25.018 
 39.491       -12.779        24.999 
 38.489       -12.779        24.973 
 37.489       -12.779        24.954 
 36.5         -12.779        24.9315 
 35.503       -12.779        24.9045 
 34.499       -12.779        24.884 
 33.497       -12.779        24.864 
 32.496       -12.779        24.8395 
 31.507       -12.779        24.815 
 30.509       -12.779        24.794 
 29.501       -12.779        24.7745 
 28.503       -12.779        24.7515 
 27.5         -12.779        24.725 
 26.507       -12.779        24.7 
 25.514       -12.779        24.678 
 24.506       -12.779        24.648 
 23.508       -12.779        24.617 
 22.507       -12.779        24.593 
 21.511       -12.779        24.567 
 20.518       -12.779        24.537 
 19.515       -12.779        24.507 
 18.513       -12.779        24.4825 
 17.518       -12.779        24.457 
 16.514       -12.779        24.427 
 15.521       -12.779        24.3965 
 14.517       -12.779        24.3675 
 13.52        -12.779        24.3375 
 12.522       -12.779        24.302 
 11.517       -12.779        24.2745 
 10.523       -12.779        24.2415 
 9.521        -12.779        24.206 
 8.524        -12.779        24.177 
 7.525        -12.779        24.135 
 6.523        -12.779        24.107 
 5.526        -12.779        24.0735 
 4.525        -12.779        24.038 
 3.528        -12.779        24.004 
 2.53         -12.779        23.971 
 1.526        -12.779        23.935 
 0.527        -12.779        23.8975 
-0.472        -12.779        23.861 
-1.467        -12.779        23.827 
-2.469        -12.779        23.791 
-3.47         -12.779        23.752 
-4.466        -12.779        23.718 
-5.465        -12.779        23.677 
-6.461        -12.779        23.6365 
-7.46         -12.779        23.5935 
-8.464        -12.779        23.555 
-9.46         -12.779        23.518 
-10.46        -12.779        23.4765 
-11.456       -12.779        23.4345 
-12.458       -12.779        23.3955 
-13.458       -12.779        23.357 
-14.453       -12.778        23.316 
-15.456       -12.778        23.27 
-16.449       -12.778        23.228 
-17.454       -12.778        23.1855 
-18.454       -12.778        23.141 
-19.451       -12.778        23.0945 
-20.448       -12.778        23.054 
-21.445       -12.778        23.009 
-22.446       -12.778        22.966 
-23.448       -12.778        22.9185 
-24.443       -12.778        22.875 
-25.441       -12.778        22.828 
-26.439       -12.778        22.7805 
-27.441       -12.778        22.731 
-28.443       -12.778        22.6865 
-29.437       -12.778        22.636 
-30.436       -12.778        22.5875 
-31.435       -12.778        22.5365 
-32.433       -12.778        22.4875 
-33.438       -12.778        22.437 
-34.431       -12.778        22.389 
-34.432       -11.778        21.961 
-33.457       -11.778        21.998 
-32.461       -11.778        22.0435 
-31.461       -11.778        22.0835 
-30.464       -11.778        22.1265 
-29.463       -11.778        22.1695 
-28.476       -11.778        22.211 
-27.473       -11.778        22.2575 
-26.468       -11.778        22.3035 
-25.473       -11.778        22.3455 
-24.473       -11.778        22.388 
-23.477       -11.778        22.4255 
-22.475       -11.778        22.4685 
-21.478       -11.778        22.5085 
-20.48        -11.778        22.5485 
-19.481       -11.778        22.5915 
-18.489       -11.778        22.635 
-17.484       -11.778        22.672 
-16.481       -11.778        22.709 
-15.483       -11.778        22.7525 
-14.487       -11.778        22.7875 
-13.496       -11.778        22.824 
-12.493       -11.778        22.86 
-11.494       -11.778        22.8975 
-10.494       -11.778        22.9345 
-9.493        -11.778        22.968 
-8.497        -11.778        23.0015 
-7.493        -11.778        23.038 
-6.494        -11.778        23.074 
-5.5          -11.778        23.1065 
-4.5          -11.778        23.1385 
-3.505        -11.778        23.1735 
-2.503        -11.778        23.2065 
-1.502        -11.778        23.235 
-0.505        -11.778        23.2685 
 0.497        -11.778        23.3045 
 1.491        -11.778        23.336 
 2.49         -11.778        23.3625 
 3.493        -11.778        23.3945 
 4.486        -11.778        23.4265 
 5.493        -11.778        23.457 
 6.489        -11.778        23.4865 
 7.491        -11.778        23.5115 
 8.493        -11.778        23.545 
 9.485        -11.778        23.576 
 10.488       -11.778        23.593 
 11.481       -11.778        23.6205 
 12.482       -11.778        23.6535 
 13.483       -11.778        23.6795 
 14.479       -11.778        23.701 
 15.484       -11.778        23.728 
 16.476       -11.778        23.7545 
 17.478       -11.778        23.776 
 18.481       -11.778        23.799 
 19.474       -11.778        23.824 
 20.479       -11.778        23.8515 
 21.471       -11.778        23.875 
 22.475       -11.778        23.8965 
 23.478       -11.778        23.9235 
 24.476       -11.778        23.952 
 25.478       -11.778        23.9715 
 26.468       -11.778        23.991 
 27.467       -11.778        24.013 
 28.466       -11.778        24.0375 
 29.465       -11.778        24.0625 
 30.47        -11.778        24.073 
 31.463       -11.778        24.0985 
 32.463       -11.778        24.1205 
 33.465       -11.778        24.1405 
 34.461       -11.778        24.158 
 35.466       -11.778        24.181 
 36.457       -11.778        24.205 
 37.459       -11.778        24.221 
 38.459       -11.778        24.2385 
 39.457       -11.778        24.259 
 40.465       -11.778        24.281 
 41.456       -11.778        24.305 
 42.454       -11.778        24.3165 
 43.453       -11.778        24.3335 
 44.447       -11.778        24.355 
 45.457       -11.778        24.37 
 46.447       -11.778        24.387 
 47.446       -11.778        24.4055 
 48.449       -11.778        24.4245 
 49.446       -11.778        24.438 
 50.455       -11.778        24.453 
 51.442       -11.778        24.4705 
 52.442       -11.778        24.4895 
 53.444       -11.778        24.505 
 54.443       -11.778        24.52 
 55.452       -11.778        24.536 
 56.44        -11.778        24.553 
 57.443       -11.778        24.5715 
 58.445       -11.778        24.5855 
 59.438       -11.778        24.599 
 60.444       -11.778        24.618 
 60.444       -10.778        23.926 
 59.446       -10.777        23.899 
 58.452       -10.776        23.88 
 57.457       -10.776        23.8655 
 56.457       -10.776        23.8495 
 55.467       -10.776        23.83 
 54.464       -10.776        23.812 
 53.468       -10.776        23.797 
 52.47        -10.776        23.7805 
 51.473       -10.776        23.7605 
 50.482       -10.776        23.7425 
 49.479       -10.776        23.7285 
 48.474       -10.776        23.712 
 47.478       -10.776        23.6945 
 46.483       -10.776        23.678 
 45.49        -10.776        23.6615 
 44.483       -10.776        23.641 
 43.48        -10.776        23.625 
 42.484       -10.776        23.6095 
 41.493       -10.776        23.5895 
 40.498       -10.776        23.5685 
 39.491       -10.776        23.558 
 38.49        -10.776        23.5375 
 37.492       -10.776        23.517 
 36.501       -10.776        23.4965 
 35.504       -10.776        23.4805 
 34.499       -10.776        23.4655 
 33.499       -10.776        23.4435 
 32.496       -10.776        23.4225 
 31.504       -10.776        23.4115 
 30.507       -10.776        23.387 
 29.499       -10.776        23.363 
 28.503       -10.776        23.3435 
 27.5         -10.776        23.328 
 26.506       -10.776        23.309 
 25.514       -10.776        23.288 
 24.508       -10.776        23.2695 
 23.507       -10.776        23.251 
 22.505       -10.776        23.2295 
 21.51        -10.776        23.206 
 20.519       -10.776        23.185 
 19.514       -10.776        23.1675 
 18.514       -10.776        23.145 
 17.514       -10.776        23.121 
 16.514       -10.776        23.1005 
 15.52        -10.776        23.0795 
 14.517       -10.776        23.055 
 13.519       -10.776        23.03 
 12.518       -10.776        23.007 
 11.518       -10.776        22.985 
 10.522       -10.776        22.9595 
 9.521        -10.776        22.933 
 8.524        -10.776        22.915 
 7.525        -10.776        22.8825 
 6.524        -10.776        22.858 
 5.528        -10.776        22.831 
 4.524        -10.776        22.8055 
 3.527        -10.776        22.7825 
 2.529        -10.776        22.7515 
 1.526        -10.776        22.723 
 0.534        -10.776        22.698 
-0.47         -10.776        22.669 
-1.468        -10.776        22.6385 
-2.465        -10.776        22.607 
-3.47         -10.776        22.5785 
-4.472        -10.776        22.551 
-5.466        -10.776        22.516 
-6.462        -10.776        22.485 
-7.458        -10.776        22.4565 
-8.462        -10.776        22.426 
-9.459        -10.776        22.3935 
-10.462       -10.776        22.362 
-11.457       -10.776        22.3295 
-12.456       -10.776        22.299 
-13.46        -10.776        22.2615 
-14.453       -10.775        22.228 
-15.453       -10.775        22.196 
-16.452       -10.775        22.1615 
-17.451       -10.775        22.123 
-18.453       -10.775        22.088 
-19.453       -10.775        22.0575 
-20.449       -10.775        22.0225 
-21.443       -10.775        21.989 
-22.443       -10.775        21.949 
-23.449       -10.775        21.92 
-24.442       -10.775        21.876 
-25.443       -10.775        21.837 
-26.441       -10.775        21.8025 
-27.439       -10.775        21.763 
-28.444       -10.775        21.721 
-29.437       -10.775        21.6775 
-30.435       -10.775        21.638 
-31.433       -10.775        21.602 
-32.432       -10.775        21.559 
-33.439       -10.775        21.516 
-34.431       -10.775        21.479 
-34.431       -9.785         20.9875 
-33.457       -9.785         21.0175 
-32.46        -9.784         21.0565 
-31.459       -9.784         21.095 
-30.462       -9.784         21.1295 
-29.459       -9.784         21.1645 
-28.476       -9.784         21.2015 
-27.473       -9.784         21.237 
-26.472       -9.784         21.269 
-25.474       -9.784         21.3025 
-24.466       -9.784         21.338 
-23.476       -9.784         21.372 
-22.476       -9.784         21.403 
-21.478       -9.784         21.436 
-20.481       -9.784         21.469 
-19.48        -9.784         21.5005 
-18.489       -9.784         21.528 
-17.483       -9.784         21.5555 
-16.485       -9.784         21.588 
-15.489       -9.784         21.621 
-14.487       -9.784         21.65 
-13.497       -9.784         21.6775 
-12.491       -9.784         21.711 
-11.491       -9.784         21.7415 
-10.495       -9.784         21.7685 
-9.493        -9.784         21.799 
-8.498        -9.784         21.832 
-7.492        -9.784         21.861 
-6.495        -9.784         21.8845 
-5.501        -9.784         21.9115 
-4.5          -9.784         21.941 
-3.506        -9.784         21.9665 
-2.503        -9.784         21.995 
-1.503        -9.784         22.017 
-0.507        -9.784         22.044 
 0.497        -9.784         22.066 
 1.489        -9.784         22.0875 
 2.492        -9.784         22.1115 
 3.492        -9.784         22.139 
 4.488        -9.784         22.1605 
 5.49         -9.784         22.1785 
 6.488        -9.784         22.202 
 7.492        -9.784         22.228 
 8.49         -9.784         22.25 
 9.488        -9.784         22.27 
 10.488       -9.784         22.295 
 11.479       -9.784         22.32 
 12.482       -9.784         22.3425 
 13.483       -9.784         22.3625 
 14.479       -9.784         22.385 
 15.484       -9.784         22.404 
 16.477       -9.784         22.4265 
 17.479       -9.784         22.4445 
 18.48        -9.784         22.4655 
 19.476       -9.784         22.483 
 20.48        -9.784         22.507 
 21.473       -9.784         22.5255 
 22.474       -9.784         22.5405 
 23.478       -9.784         22.561 
 24.475       -9.784         22.583 
 25.478       -9.784         22.605 
 26.468       -9.784         22.622 
 27.467       -9.784         22.641 
 28.466       -9.784         22.6635 
 29.465       -9.784         22.685 
 30.47        -9.784         22.7025 
 31.463       -9.784         22.719 
 32.462       -9.784         22.741 
 33.463       -9.784         22.7555 
 34.463       -9.784         22.7725 
 35.466       -9.784         22.788 
 36.458       -9.784         22.81 
 37.458       -9.784         22.8275 
 38.459       -9.784         22.838 
 39.459       -9.784         22.859 
 40.464       -9.784         22.878 
 41.457       -9.784         22.897 
 42.453       -9.784         22.9095 
 43.454       -9.784         22.9275 
 44.448       -9.784         22.9465 
 45.459       -9.784         22.9635 
 46.448       -9.784         22.98 
 47.444       -9.784         22.996 
 48.451       -9.784         23.015 
 49.446       -9.784         23.034 
 50.456       -9.784         23.0535 
 51.442       -9.784         23.071 
 52.44        -9.784         23.0875 
 53.445       -9.784         23.107 
 54.444       -9.784         23.129 
 55.451       -9.784         23.1455 
 56.444       -9.784         23.163 
 57.441       -9.784         23.1845 
 58.444       -9.784         23.2035 
 59.438       -9.784         23.222 
 60.446       -9.784         23.238 
 60.446       -8.787         22.638 
 59.449       -8.787         22.612 
 58.459       -8.787         22.588 
 57.453       -8.787         22.564 
 56.46        -8.787         22.538 
 55.469       -8.787         22.5125 
 54.465       -8.787         22.491 
 53.467       -8.787         22.467 
 52.466       -8.787         22.4425 
 51.481       -8.787         22.425 
 50.484       -8.787         22.407 
 49.477       -8.787         22.383 
 48.475       -8.787         22.361 
 47.475       -8.787         22.3425 
 46.486       -8.787         22.3225 
 45.49        -8.787         22.3015 
 44.485       -8.787         22.281 
 43.48        -8.787         22.264 
 42.483       -8.787         22.2445 
 41.492       -8.787         22.2225 
 40.497       -8.787         22.2035 
 39.494       -8.787         22.189 
 38.492       -8.787         22.1665 
 37.491       -8.787         22.147 
 36.498       -8.787         22.1295 
 35.504       -8.787         22.1145 
 34.499       -8.787         22.096 
 33.499       -8.787         22.0755 
 32.498       -8.787         22.059 
 31.504       -8.787         22.0425 
 30.506       -8.787         22.0225 
 29.502       -8.787         22.0035 
 28.501       -8.787         21.991 
 27.501       -8.787         21.9705 
 26.506       -8.787         21.9495 
 25.513       -8.787         21.9325 
 24.508       -8.787         21.916 
 23.506       -8.787         21.8995 
 22.508       -8.787         21.88 
 21.508       -8.787         21.86 
 20.519       -8.787         21.843 
 19.515       -8.787         21.825 
 18.515       -8.787         21.803 
 17.516       -8.787         21.7825 
 16.513       -8.787         21.762 
 15.518       -8.787         21.7405 
 14.515       -8.787         21.719 
 13.517       -8.787         21.697 
 12.52        -8.787         21.675 
 11.519       -8.787         21.6565 
 10.521       -8.787         21.636 
 9.522        -8.787         21.6125 
 8.524        -8.787         21.59 
 7.526        -8.787         21.5675 
 6.522        -8.787         21.546 
 5.527        -8.787         21.5245 
 4.523        -8.787         21.5025 
 3.528        -8.787         21.483 
 2.53         -8.787         21.463 
 1.527        -8.787         21.441 
 0.533        -8.787         21.4205 
-0.477        -8.787         21.3985 
-1.467        -8.787         21.3755 
-2.469        -8.787         21.3505 
-3.47         -8.787         21.3255 
-4.467        -8.787         21.303 
-5.465        -8.787         21.279 
-6.459        -8.787         21.251 
-7.46         -8.787         21.2265 
-8.463        -8.787         21.205 
-9.46         -8.787         21.1825 
-10.461       -8.787         21.1575 
-11.457       -8.787         21.13 
-12.457       -8.787         21.106 
-13.457       -8.787         21.078 
-14.455       -8.787         21.0495 
-15.453       -8.787         21.023 
-16.455       -8.787         20.998 
-17.452       -8.787         20.9715 
-18.454       -8.787         20.941 
-19.448       -8.787         20.9125 
-20.45        -8.787         20.8875 
-21.443       -8.787         20.8595 
-22.443       -8.787         20.829 
-23.448       -8.787         20.801 
-24.441       -8.786         20.772 
-25.443       -8.786         20.74 
-26.44        -8.786         20.7065 
-27.44        -8.786         20.677 
-28.442       -8.786         20.6475 
-29.436       -8.786         20.615 
-30.435       -8.786         20.5815 
-31.435       -8.786         20.5515 
-32.434       -8.786         20.52 
-33.437       -8.786         20.486 
-34.432       -8.786         20.454 
-34.432       -7.778         19.906 
-33.454       -7.778         19.929 
-32.459       -7.778         19.9575 
-31.458       -7.778         19.9865 
-30.458       -7.778         20.0145 
-29.462       -7.778         20.0455 
-28.476       -7.778         20.0725 
-27.471       -7.778         20.0985 
-26.473       -7.778         20.128 
-25.471       -7.778         20.1575 
-24.473       -7.778         20.181 
-23.476       -7.778         20.204 
-22.475       -7.778         20.231 
-21.476       -7.778         20.259 
-20.481       -7.778         20.2815 
-19.481       -7.778         20.305 
-18.489       -7.778         20.3305 
-17.489       -7.778         20.3585 
-16.485       -7.778         20.3815 
-15.489       -7.778         20.4055 
-14.486       -7.778         20.4305 
-13.496       -7.778         20.455 
-12.491       -7.778         20.4735 
-11.493       -7.778         20.4955 
-10.496       -7.778         20.518 
-9.493        -7.778         20.542 
-8.498        -7.778         20.5615 
-7.494        -7.778         20.5815 
-6.494        -7.778         20.605 
-5.501        -7.778         20.628 
-4.5          -7.778         20.6485 
-3.504        -7.778         20.6695 
-2.503        -7.778         20.693 
-1.501        -7.778         20.7145 
-0.511        -7.778         20.7325 
 0.496        -7.778         20.7505 
 1.49         -7.778         20.7725 
 2.491        -7.778         20.7965 
 3.494        -7.778         20.815 
 4.487        -7.778         20.8365 
 5.491        -7.778         20.8595 
 6.487        -7.778         20.881 
 7.49         -7.778         20.8995 
 8.491        -7.778         20.9185 
 9.487        -7.778         20.941 
 10.486       -7.778         20.9605 
 11.479       -7.778         20.9765 
 12.482       -7.778         20.9975 
 13.483       -7.778         21.02 
 14.48        -7.778         21.0375 
 15.482       -7.778         21.0575 
 16.475       -7.778         21.0775 
 17.479       -7.778         21.098 
 18.478       -7.778         21.118 
 19.476       -7.778         21.135 
 20.478       -7.778         21.1555 
 21.47        -7.778         21.176 
 22.476       -7.778         21.192 
 23.476       -7.778         21.2095 
 24.476       -7.778         21.2295 
 25.477       -7.778         21.251 
 26.467       -7.778         21.2665 
 27.467       -7.778         21.2875 
 28.467       -7.778         21.305 
 29.464       -7.778         21.326 
 30.47        -7.778         21.3485 
 31.462       -7.778         21.3605 
 32.463       -7.778         21.382 
 33.464       -7.778         21.4025 
 34.463       -7.778         21.4225 
 35.466       -7.778         21.44 
 36.457       -7.778         21.4605 
 37.458       -7.778         21.4805 
 38.46        -7.778         21.5015 
 39.458       -7.778         21.5195 
 40.464       -7.778         21.539 
 41.457       -7.778         21.56 
 42.455       -7.778         21.5845 
 43.455       -7.778         21.6085 
 44.448       -7.778         21.6275 
 45.457       -7.778         21.646 
 46.448       -7.778         21.672 
 47.446       -7.778         21.696 
 48.448       -7.778         21.718 
 49.445       -7.778         21.7415 
 50.455       -7.778         21.77 
 51.442       -7.778         21.8 
 52.442       -7.778         21.829 
 53.443       -7.778         21.857 
 54.443       -7.778         21.882 
 55.453       -7.778         21.914 
 56.442       -7.778         21.9365 
 57.443       -7.778         21.9625 
 58.444       -7.778         21.987 
 59.437       -7.778         22.0115 
 60.445       -7.778         22.041 
 60.445       -6.78          21.5175 
 59.448       -6.78          21.485 
 58.452       -6.78          21.454 
 57.46        -6.78          21.419 
 56.461       -6.78          21.388 
 55.472       -6.78          21.36 
 54.464       -6.779         21.3305 
 53.468       -6.779         21.3 
 52.472       -6.779         21.277 
 51.479       -6.779         21.245 
 50.485       -6.779         21.2145 
 49.479       -6.779         21.186 
 48.472       -6.779         21.156 
 47.477       -6.779         21.129 
 46.485       -6.779         21.094 
 45.488       -6.779         21.0655 
 44.483       -6.779         21.042 
 43.481       -6.779         21.0175 
 42.483       -6.779         20.988 
 41.493       -6.779         20.963 
 40.499       -6.779         20.9405 
 39.492       -6.779         20.9155 
 38.489       -6.779         20.887 
 37.491       -6.779         20.8625 
 36.501       -6.779         20.8415 
 35.499       -6.779         20.8175 
 34.499       -6.779         20.7965 
 33.498       -6.779         20.773 
 32.498       -6.779         20.752 
 31.504       -6.779         20.7285 
 30.507       -6.779         20.706 
 29.502       -6.779         20.6845 
 28.502       -6.779         20.6635 
 27.5         -6.779         20.6425 
 26.507       -6.779         20.618 
 25.51        -6.779         20.602 
 24.507       -6.779         20.581 
 23.509       -6.779         20.5625 
 22.505       -6.779         20.5435 
 21.511       -6.779         20.5255 
 20.516       -6.779         20.504 
 19.508       -6.779         20.4835 
 18.513       -6.779         20.4645 
 17.516       -6.779         20.4465 
 16.517       -6.779         20.425 
 15.519       -6.779         20.4055 
 14.517       -6.779         20.3875 
 13.519       -6.779         20.37 
 12.52        -6.779         20.3485 
 11.517       -6.779         20.329 
 10.522       -6.779         20.3085 
 9.523        -6.779         20.2885 
 8.523        -6.779         20.2695 
 7.526        -6.779         20.249 
 6.523        -6.779         20.227 
 5.527        -6.779         20.206 
 4.522        -6.779         20.1875 
 3.527        -6.779         20.167 
 2.529        -6.779         20.143 
 1.526        -6.779         20.124 
 0.535        -6.779         20.1055 
-0.471        -6.779         20.083 
-1.468        -6.779         20.0625 
-2.466        -6.779         20.0445 
-3.471        -6.779         20.027 
-4.471        -6.779         20.005 
-5.469        -6.779         19.983 
-6.461        -6.779         19.9645 
-7.458        -6.779         19.9455 
-8.465        -6.779         19.9215 
-9.459        -6.779         19.9005 
-10.462       -6.779         19.8815 
-11.455       -6.779         19.861 
-12.455       -6.779         19.838 
-13.462       -6.779         19.816 
-14.455       -6.779         19.797 
-15.453       -6.779         19.7775 
-16.452       -6.779         19.7525 
-17.453       -6.779         19.7275 
-18.454       -6.779         19.707 
-19.447       -6.779         19.6845 
-20.448       -6.779         19.6605 
-21.444       -6.779         19.638 
-22.443       -6.779         19.6175 
-23.448       -6.779         19.5945 
-24.439       -6.779         19.57 
-25.445       -6.779         19.5475 
-26.441       -6.779         19.527 
-27.442       -6.779         19.5035 
-28.442       -6.779         19.479 
-29.435       -6.779         19.453 
-30.435       -6.779         19.4305 
-31.434       -6.779         19.404 
-32.434       -6.779         19.3755 
-33.438       -6.779         19.3485 
-34.431       -6.779         19.3255 
-34.431       -5.781         18.729 
-33.458       -5.781         18.746 
-32.461       -5.781         18.768 
-31.457       -5.781         18.7875 
-30.46        -5.781         18.812 
-29.46        -5.781         18.839 
-28.474       -5.781         18.8615 
-27.469       -5.781         18.8845 
-26.462       -5.781         18.91 
-25.471       -5.781         18.9355 
-24.473       -5.781         18.9555 
-23.476       -5.781         18.973 
-22.475       -5.781         18.996 
-21.476       -5.781         19.0155 
-20.482       -5.781         19.0335 
-19.481       -5.781         19.052 
-18.49        -5.781         19.073 
-17.488       -5.781         19.098 
-16.484       -5.781         19.114 
-15.492       -5.781         19.132 
-14.487       -5.781         19.1535 
-13.495       -5.781         19.177 
-12.491       -5.781         19.196 
-11.493       -5.781         19.214 
-10.496       -5.781         19.2345 
-9.494        -5.781         19.2575 
-8.499        -5.781         19.2745 
-7.493        -5.781         19.2905 
-6.495        -5.781         19.309 
-5.5          -5.781         19.33 
-4.499        -5.781         19.348 
-3.508        -5.781         19.364 
-2.502        -5.781         19.385 
-1.502        -5.781         19.405 
-0.508        -5.781         19.4225 
 0.497        -5.781         19.4395 
 1.488        -5.781         19.4595 
 2.495        -5.781         19.4815 
 3.493        -5.781         19.499 
 4.487        -5.781         19.5165 
 5.491        -5.781         19.5385 
 6.487        -5.781         19.5625 
 7.491        -5.781         19.5815 
 8.492        -5.781         19.5995 
 9.487        -5.781         19.6215 
 10.487       -5.781         19.644 
 11.481       -5.781         19.663 
 12.48        -5.781         19.685 
 13.483       -5.781         19.707 
 14.481       -5.781         19.7325 
 15.483       -5.781         19.752 
 16.476       -5.781         19.771 
 17.48        -5.781         19.794 
 18.479       -5.781         19.818 
 19.473       -5.781         19.839 
 20.48        -5.781         19.8555 
 21.47        -5.781         19.8775 
 22.476       -5.781         19.903 
 23.476       -5.781         19.9245 
 24.475       -5.781         19.9455 
 25.478       -5.781         19.971 
 26.468       -5.781         19.995 
 27.467       -5.781         20.017 
 28.467       -5.781         20.042 
 29.465       -5.781         20.067 
 30.471       -5.781         20.091 
 31.464       -5.781         20.1135 
 32.463       -5.781         20.137 
 33.464       -5.781         20.165 
 34.461       -5.781         20.1885 
 35.467       -5.781         20.2105 
 36.458       -5.781         20.2365 
 37.458       -5.781         20.267 
 38.459       -5.781         20.294 
 39.459       -5.781         20.323 
 40.465       -5.781         20.3555 
 41.457       -5.781         20.3835 
 42.454       -5.781         20.417 
 43.454       -5.781         20.4485 
 44.448       -5.781         20.479 
 45.459       -5.781         20.51 
 46.447       -5.781         20.5425 
 47.445       -5.781         20.578 
 48.449       -5.781         20.6085 
 49.447       -5.781         20.639 
 50.456       -5.781         20.6705 
 51.444       -5.781         20.709 
 52.44        -5.781         20.749 
 53.444       -5.781         20.778 
 54.443       -5.781         20.8145 
 55.451       -5.781         20.8535 
 56.445       -5.781         20.89 
 57.441       -5.781         20.929 
 58.445       -5.781         20.966 
 59.438       -5.781         21.0035 
 60.445       -5.781         21.0445 
 60.445       -4.789         20.6595 
 59.443       -4.789         20.6125 
 58.456       -4.789         20.5665 
 57.455       -4.789         20.516 
 56.467       -4.789         20.467 
 55.468       -4.789         20.423 
 54.465       -4.789         20.4195 
 53.466       -4.789         20.3355 
 52.466       -4.789         20.292 
 51.473       -4.789         20.252 
 50.482       -4.788         20.211 
 49.478       -4.788         20.1705 
 48.474       -4.788         20.1315 
 47.472       -4.788         20.094 
 46.483       -4.788         20.058 
 45.488       -4.788         20.021 
 44.482       -4.788         19.982 
 43.48        -4.788         19.944 
 42.482       -4.788         19.9095 
 41.49        -4.788         19.8745 
 40.498       -4.788         19.8385 
 39.491       -4.788         19.8035 
 38.488       -4.788         19.77 
 37.49        -4.788         19.734 
 36.498       -4.788         19.6985 
 35.504       -4.788         19.6675 
 34.499       -4.788         19.635 
 33.496       -4.788         19.599 
 32.498       -4.788         19.57 
 31.505       -4.788         19.5425 
 30.506       -4.788         19.5115 
 29.499       -4.788         19.481 
 28.503       -4.788         19.454 
 27.498       -4.788         19.43 
 26.508       -4.788         19.402 
 25.511       -4.788         19.3745 
 24.506       -4.788         19.349 
 23.508       -4.788         19.3235 
 22.507       -4.788         19.2965 
 21.51        -4.788         19.2715 
 20.516       -4.788         19.251 
 19.513       -4.788         19.2275 
 18.514       -4.788         19.201 
 17.516       -4.788         19.176 
 16.513       -4.788         19.1575 
 15.52        -4.788         19.1305 
 14.518       -4.788         19.1095 
 13.518       -4.788         19.0835 
 12.519       -4.788         19.064 
 11.519       -4.788         19.0365 
 10.524       -4.788         19.016 
 9.521        -4.788         18.9935 
 8.524        -4.788         18.972 
 7.525        -4.788         18.9495 
 6.524        -4.788         18.927 
 5.526        -4.788         18.9025 
 4.523        -4.788         18.8785 
 3.528        -4.788         18.8565 
 2.528        -4.788         18.8305 
 1.526        -4.788         18.805 
 0.536        -4.788         18.784 
-0.471        -4.788         18.7665 
-1.469        -4.788         18.7445 
-2.467        -4.788         18.7255 
-3.468        -4.788         18.708 
-4.465        -4.788         18.6915 
-5.462        -4.788         18.67 
-6.46         -4.788         18.649 
-7.459        -4.788         18.6315 
-8.462        -4.788         18.615 
-9.459        -4.788         18.5945 
-10.459       -4.788         18.5735 
-11.455       -4.788         18.5565 
-12.457       -4.788         18.5385 
-13.459       -4.788         18.517 
-14.454       -4.788         18.497 
-15.453       -4.788         18.479 
-16.452       -4.788         18.462 
-17.453       -4.788         18.441 
-18.453       -4.788         18.423 
-19.449       -4.788         18.4055 
-20.45        -4.787         18.3855 
-21.444       -4.787         18.3645 
-22.443       -4.787         18.3475 
-23.446       -4.787         18.33 
-24.44        -4.787         18.309 
-25.442       -4.787         18.29 
-26.443       -4.787         18.2695 
-27.44        -4.787         18.251 
-28.443       -4.787         18.23 
-29.437       -4.787         18.2085 
-30.438       -4.787         18.188 
-31.432       -4.787         18.1705 
-32.433       -4.787         18.15 
-33.439       -4.787         18.1265 
-34.432       -4.787         18.1075 
-34.432       -3.785         17.47 
-33.458       -3.785         17.477 
-32.458       -3.785         17.4955 
-31.458       -3.785         17.5145 
-30.46        -3.785         17.535 
-29.463       -3.785         17.554 
-28.476       -3.785         17.569 
-27.471       -3.785         17.5915 
-26.469       -3.785         17.614 
-25.472       -3.785         17.63 
-24.473       -3.785         17.648 
-23.476       -3.785         17.666 
-22.475       -3.785         17.686 
-21.476       -3.785         17.705 
-20.48        -3.785         17.725 
-19.48        -3.785         17.7425 
-18.489       -3.785         17.76 
-17.487       -3.785         17.7795 
-16.487       -3.785         17.7975 
-15.49        -3.785         17.8185 
-14.489       -3.785         17.838 
-13.495       -3.785         17.8535 
-12.491       -3.785         17.873 
-11.493       -3.785         17.8965 
-10.495       -3.785         17.9155 
-9.493        -3.785         17.9305 
-8.498        -3.785         17.951 
-7.494        -3.786         17.9755 
-6.494        -3.786         17.996 
-5.498        -3.786         18.014 
-4.499        -3.786         18.034 
-3.507        -3.786         18.058 
-2.502        -3.786         18.0785 
-1.503        -3.786         18.095 
-0.507        -3.786         18.116 
 0.497        -3.786         18.1405 
 1.487        -3.786         18.163 
 2.494        -3.786         18.184 
 3.491        -3.786         18.2105 
 4.489        -3.786         18.237 
 5.492        -3.786         18.264 
 6.488        -3.786         18.284 
 7.49         -3.786         18.3095 
 8.491        -3.786         18.332 
 9.485        -3.786         18.3585 
 10.486       -3.786         18.379 
 11.481       -3.786         18.4005 
 12.48        -3.786         18.4275 
 13.483       -3.786         18.4545 
 14.48        -3.786         18.4795 
 15.48        -3.786         18.5055 
 16.479       -3.786         18.531 
 17.478       -3.786         18.561 
 18.479       -3.786         18.588 
 19.474       -3.786         18.6115 
 20.478       -3.786         18.6435 
 21.471       -3.786         18.6735 
 22.476       -3.786         18.702 
 23.478       -3.786         18.7305 
 24.475       -3.786         18.7625 
 25.477       -3.786         18.7935 
 26.468       -3.786         18.821 
 27.468       -3.786         18.853 
 28.467       -3.786         18.8905 
 29.465       -3.786         18.926 
 30.468       -3.786         18.9565 
 31.463       -3.786         18.9915 
 32.462       -3.786         19.0315 
 33.466       -3.786         19.072 
 34.461       -3.786         19.105 
 35.465       -3.786         19.14 
 36.458       -3.786         19.1775 
 37.459       -3.786         19.2175 
 38.46        -3.786         19.2575 
 39.457       -3.786         19.3035 
 40.464       -3.786         19.337 
 41.456       -3.786         19.3855 
 42.452       -3.786         19.423 
 43.453       -3.786         19.4675 
 44.449       -3.786         19.511 
 45.457       -3.786         19.557 
 46.448       -3.786         19.6015 
 47.444       -3.786         19.647 
 48.448       -3.786         19.695 
 49.446       -3.786         19.74 
 50.457       -3.786         19.786 
 51.444       -3.786         19.8345 
 52.441       -3.786         19.8885 
 53.445       -3.786         19.9395 
 54.443       -3.786         19.9905 
 55.453       -3.786         20.044 
 56.441       -3.786         20.101 
 57.441       -3.786         20.157 
 58.443       -3.786         20.2125 
 59.439       -3.786         20.2605 
 60.447       -3.786         20.3135 
 60.447       -2.787         20.0495 
 59.45        -2.787         19.9855 
 58.457       -2.787         19.9245 
 57.457       -2.787         19.861 
 56.466       -2.787         19.8005 
 55.475       -2.787         19.7365 
 54.468       -2.787         19.678 
 53.467       -2.787         19.6205 
 52.468       -2.787         19.56 
 51.481       -2.787         19.502 
 50.484       -2.787         19.453 
 49.477       -2.787         19.389 
 48.476       -2.786         19.3295 
 47.471       -2.786         19.2715 
 46.486       -2.786         19.219 
 45.488       -2.786         19.169 
 44.484       -2.786         19.115 
 43.48        -2.786         19.0615 
 42.483       -2.786         19.013 
 41.494       -2.786         18.9645 
 40.498       -2.786         18.9135 
 39.493       -2.786         18.863 
 38.49        -2.786         18.8185 
 37.491       -2.786         18.7745 
 36.499       -2.786         18.7265 
 35.503       -2.786         18.6815 
 34.499       -2.786         18.643 
 33.498       -2.786         18.5995 
 32.499       -2.786         18.557 
 31.504       -2.786         18.513 
 30.506       -2.786         18.47 
 29.5         -2.786         18.4255 
 28.5         -2.786         18.3875 
 27.5         -2.786         18.3435 
 26.506       -2.786         18.2975 
 25.511       -2.786         18.2635 
 24.506       -2.786         18.2295 
 23.507       -2.786         18.1905 
 22.51        -2.786         18.1535 
 21.51        -2.786         18.1225 
 20.518       -2.786         18.089 
 19.509       -2.786         18.0555 
 18.513       -2.786         18.022 
 17.518       -2.786         17.989 
 16.513       -2.786         17.958 
 15.52        -2.786         17.927 
 14.516       -2.786         17.8945 
 13.521       -2.786         17.8655 
 12.523       -2.786         17.833 
 11.518       -2.786         17.8065 
 10.524       -2.786         17.7815 
 9.521        -2.786         17.7555 
 8.524        -2.786         17.727 
 7.527        -2.786         17.6975 
 6.522        -2.786         17.6705 
 5.527        -2.786         17.6435 
 4.524        -2.786         17.6155 
 3.529        -2.786         17.5885 
 2.529        -2.786         17.5605 
 1.525        -2.786         17.5335 
 0.535        -2.786         17.5075 
-0.472        -2.786         17.484 
-1.466        -2.786         17.4575 
-2.467        -2.786         17.432 
-3.471        -2.786         17.414 
-4.468        -2.786         17.3905 
-5.465        -2.786         17.365 
-6.46         -2.786         17.343 
-7.46         -2.786         17.3225 
-8.467        -2.786         17.299 
-9.459        -2.786         17.2745 
-10.46        -2.786         17.252 
-11.455       -2.786         17.234 
-12.454       -2.786         17.2125 
-13.458       -2.786         17.1915 
-14.456       -2.786         17.1725 
-15.454       -2.786         17.155 
-16.451       -2.786         17.1345 
-17.454       -2.786         17.1125 
-18.454       -2.786         17.094 
-19.448       -2.786         17.08 
-20.447       -2.786         17.059 
-21.443       -2.786         17.0385 
-22.445       -2.786         17.016 
-23.448       -2.786         17.0015 
-24.441       -2.786         16.984 
-25.442       -2.786         16.966 
-26.438       -2.786         16.9525 
-27.437       -2.786         16.932 
-28.44        -2.786         16.9135 
-29.436       -2.786         16.894 
-30.436       -2.786         16.8745 
-31.433       -2.786         16.8585 
-32.436       -2.786         16.8385 
-33.437       -2.786         16.8185 
-34.431       -2.786         16.8015 
-34.431       -1.785         16.1065 
-33.452       -1.785         16.113 
-32.455       -1.785         16.1345 
-31.458       -1.785         16.151 
-30.46        -1.785         16.168 
-29.46        -1.785         16.188 
-28.473       -1.785         16.2105 
-27.473       -1.785         16.2285 
-26.471       -1.785         16.246 
-25.474       -1.785         16.266 
-24.472       -1.785         16.2885 
-23.477       -1.785         16.3045 
-22.478       -1.785         16.3235 
-21.476       -1.784         16.3445 
-20.481       -1.784         16.3635 
-19.481       -1.784         16.3835 
-18.49        -1.784         16.401 
-17.486       -1.784         16.422 
-16.484       -1.784         16.446 
-15.485       -1.784         16.47 
-14.488       -1.784         16.49 
-13.496       -1.784         16.5125 
-12.492       -1.784         16.532 
-11.493       -1.784         16.5555 
-10.496       -1.784         16.5815 
-9.493        -1.784         16.604 
-8.498        -1.784         16.6265 
-7.493        -1.784         16.654 
-6.493        -1.784         16.681 
-5.498        -1.784         16.705 
-4.5          -1.784         16.727 
-3.503        -1.784         16.753 
-2.502        -1.784         16.7845 
-1.501        -1.784         16.8105 
-0.507        -1.784         16.8365 
 0.497        -1.784         16.8665 
 1.488        -1.784         16.899 
 2.491        -1.784         16.9315 
 3.494        -1.784         16.9585 
 4.485        -1.784         16.992 
 5.493        -1.784         17.0275 
 6.487        -1.784         17.0625 
 7.491        -1.784         17.086 
 8.493        -1.784         17.1245 
 9.484        -1.784         17.1475 
 10.487       -1.784         17.184 
 11.48        -1.784         17.2215 
 12.482       -1.784         17.2465 
 13.483       -1.784         17.284 
 14.478       -1.784         17.323 
 15.484       -1.784         17.361 
 16.476       -1.784         17.3945 
 17.478       -1.784         17.432 
 18.48        -1.784         17.472 
 19.472       -1.784         17.512 
 20.479       -1.784         17.5485 
 21.469       -1.784         17.5855 
 22.476       -1.784         17.6355 
 23.476       -1.784         17.6775 
 24.473       -1.784         17.7215 
 25.477       -1.784         17.771 
 26.468       -1.784         17.819 
 27.466       -1.784         17.8675 
 28.466       -1.784         17.9165 
 29.464       -1.784         17.964 
 30.468       -1.784         18.009 
 31.462       -1.784         18.0575 
 32.463       -1.784         18.108 
 33.465       -1.784         18.1595 
 34.46        -1.784         18.2035 
 35.466       -1.784         18.2515 
 36.458       -1.784         18.3065 
 37.459       -1.784         18.3605 
 38.46        -1.784         18.412 
 39.457       -1.784         18.4645 
 40.464       -1.784         18.5265 
 41.456       -1.784         18.5875 
 42.452       -1.784         18.6445 
 43.452       -1.784         18.702 
 44.448       -1.784         18.767 
 45.456       -1.784         18.8315 
 46.447       -1.784         18.8915 
 47.446       -1.784         18.951 
 48.448       -1.784         19.011 
 49.446       -1.784         19.072 
 50.456       -1.784         19.1355 
 51.443       -1.784         19.2 
 52.441       -1.784         19.2665 
 53.445       -1.784         19.335 
 54.443       -1.784         19.4045 
 55.451       -1.784         19.4725 
 56.442       -1.784         19.5415 
 57.441       -1.784         19.6155 
 58.444       -1.784         19.6885 
 59.438       -1.784         19.7615 
 60.444       -1.784         19.838 
 60.444       -0.787         19.684 
 59.448       -0.787         19.6005 
 58.452       -0.787         19.5215 
 57.457       -0.787         19.446 
 56.459       -0.787         19.367 
 55.469       -0.787         19.291 
 54.465       -0.787         19.2095 
 53.466       -0.786         19.13 
 52.467       -0.786         19.06 
 51.471       -0.786         18.9775 
 50.483       -0.786         18.902 
 49.478       -0.786         18.83 
 48.476       -0.786         18.7585 
 47.478       -0.786         18.6905 
 46.484       -0.786         18.621 
 45.488       -0.786         18.5505 
 44.484       -0.786         18.4815 
 43.482       -0.786         18.416 
 42.484       -0.786         18.345 
 41.492       -0.786         18.28 
 40.499       -0.786         18.213 
 39.492       -0.786         18.157 
 38.491       -0.786         18.081 
 37.491       -0.786         18.0185 
 36.5         -0.786         17.9555 
 35.504       -0.786         17.894 
 34.499       -0.786         17.837 
 33.499       -0.786         17.778 
 32.496       -0.786         17.715 
 31.505       -0.786         17.658 
 30.507       -0.786         17.5995 
 29.502       -0.786         17.5465 
 28.502       -0.786         17.489 
 27.5         -0.786         17.436 
 26.506       -0.786         17.391 
 25.509       -0.786         17.3265 
 24.507       -0.786         17.283 
 23.507       -0.786         17.2265 
 22.507       -0.786         17.175 
 21.511       -0.786         17.126 
 20.519       -0.786         17.0795 
 19.512       -0.786         17.0275 
 18.516       -0.786         16.975 
 17.513       -0.786         16.9315 
 16.515       -0.786         16.8895 
 15.522       -0.786         16.843 
 14.518       -0.786         16.7945 
 13.52        -0.786         16.7555 
 12.519       -0.786         16.7185 
 11.519       -0.786         16.676 
 10.524       -0.786         16.6345 
 9.519        -0.786         16.5955 
 8.525        -0.786         16.556 
 7.524        -0.786         16.5135 
 6.525        -0.786         16.474 
 5.523        -0.786         16.437 
 4.524        -0.786         16.4025 
 3.527        -0.786         16.364 
 2.528        -0.786         16.33 
 1.527        -0.786         16.296 
 0.53         -0.786         16.2675 
-0.473        -0.786         16.2295 
-1.464        -0.786         16.198 
-2.465        -0.786         16.1635 
-3.469        -0.786         16.13 
-4.466        -0.786         16.1035 
-5.463        -0.786         16.0735 
-6.461        -0.786         16.0405 
-7.458        -0.786         16.0105 
-8.464        -0.786         15.984 
-9.458        -0.786         15.9555 
-10.461       -0.786         15.924 
-11.456       -0.786         15.8945 
-12.455       -0.786         15.869 
-13.459       -0.786         15.8415 
-14.454       -0.786         15.815 
-15.452       -0.786         15.789 
-16.452       -0.786         15.7685 
-17.452       -0.786         15.7415 
-18.453       -0.786         15.711 
-19.445       -0.786         15.686 
-20.452       -0.786         15.658 
-21.445       -0.786         15.6515 
-22.442       -0.786         15.626 
-23.448       -0.786         15.5975 
-24.44        -0.786         15.575 
-25.442       -0.785         15.564 
-26.44        -0.785         15.5435 
-27.438       -0.785         15.519 
-28.441       -0.785         15.5015 
-29.436       -0.785         15.489 
-30.435       -0.785         15.4705 
-31.434       -0.785         15.45 
-32.433       -0.785         15.4305 
-33.439       -0.785         15.415 
-34.431       -0.785         15.397 
-34.431        0.205         14.6955 
-33.457        0.206         14.705 
-32.46         0.206         14.7265 
-31.46         0.207         14.739 
-30.461        0.207         14.762 
-29.461        0.207         14.7845 
-28.476        0.207         14.8105 
-27.471        0.207         14.8305 
-26.465        0.207         14.85 
-25.471        0.207         14.8705 
-24.47         0.207         14.8965 
-23.477        0.207         14.916 
-22.475        0.207         14.9425 
-21.475        0.207         14.969 
-20.478        0.207         15 
-19.481        0.207         15.028 
-18.488        0.207         15.052 
-17.487        0.207         15.0785 
-16.485        0.207         15.1065 
-15.491        0.207         15.1355 
-14.485        0.207         15.164 
-13.495        0.207         15.1895 
-12.494        0.207         15.2165 
-11.493        0.207         15.246 
-10.497        0.207         15.2815 
-9.494         0.207         15.313 
-8.498         0.207         15.3425 
-7.493         0.207         15.374 
-6.494         0.207         15.41 
-5.5           0.207         15.445 
-4.5           0.207         15.4775 
-3.504         0.207         15.51 
-2.503         0.207         15.5465 
-1.503         0.207         15.5835 
-0.508         0.207         15.6205 
 0.499         0.207         15.6625 
 1.49          0.207         15.695 
 2.492         0.207         15.734 
 3.493         0.207         15.7815 
 4.487         0.207         15.826 
 5.49          0.207         15.874 
 6.487         0.207         15.919 
 7.494         0.207         15.968 
 8.49          0.207         16.0125 
 9.485         0.207         16.0585 
 10.487        0.207         16.107 
 11.48         0.207         16.152 
 12.481        0.207         16.1955 
 13.482        0.207         16.2445 
 14.48         0.207         16.297 
 15.482        0.207         16.3495 
 16.477        0.207         16.402 
 17.478        0.207         16.4555 
 18.478        0.207         16.515 
 19.475        0.207         16.5695 
 20.478        0.207         16.625 
 21.47         0.207         16.68 
 22.475        0.207         16.7385 
 23.478        0.207         16.796 
 24.474        0.207         16.861 
 25.477        0.207         16.908 
 26.467        0.207         16.9725 
 27.466        0.207         17.039 
 28.467        0.207         17.1005 
 29.465        0.207         17.163 
 30.468        0.207         17.2265 
 31.462        0.207         17.294 
 32.462        0.207         17.3595 
 33.464        0.207         17.4245 
 34.464        0.207         17.4935 
 35.466        0.207         17.5655 
 36.458        0.207         17.634 
 37.457        0.207         17.7055 
 38.461        0.207         17.7755 
 39.459        0.207         17.8455 
 40.464        0.207         17.9205 
 41.456        0.207         18.0005 
 42.452        0.207         18.078 
 43.453        0.207         18.1535 
 44.448        0.207         18.2305 
 45.457        0.207         18.3065 
 46.447        0.207         18.384 
 47.447        0.207         18.462 
 48.448        0.207         18.5455 
 49.446        0.207         18.6275 
 50.456        0.207         18.7125 
 51.444        0.207         18.793 
 52.44         0.207         18.8805 
 53.447        0.207         18.9665 
 54.444        0.207         19.048 
 55.451        0.207         19.1365 
 56.442        0.207         19.225 
 57.442        0.207         19.313 
 58.443        0.207         19.4 
 59.438        0.207         19.4935 
 60.445        0.207         19.5835 
 60.445        1.197         19.5365 
 59.449        1.198         19.4415 
 58.455        1.198         19.345 
 57.454        1.198         19.2485 
 56.461        1.198         19.149 
 55.472        1.198         19.053 
 54.469        1.198         18.9565 
 53.467        1.199         18.861 
 52.461        1.199         18.7655 
 51.478        1.199         18.672 
 50.484        1.199         18.581 
 49.48         1.199         18.4875 
 48.475        1.199         18.3995 
 47.475        1.199         18.3125 
 46.485        1.199         18.225 
 45.489        1.199         18.1355 
 44.485        1.199         18.0475 
 43.479        1.199         17.965 
 42.483        1.199         17.8735 
 41.492        1.199         17.786 
 40.499        1.199         17.702 
 39.495        1.199         17.62 
 38.49         1.199         17.5565 
 37.493        1.199         17.4565 
 36.496        1.199         17.379 
 35.503        1.199         17.3 
 34.5          1.199         17.222 
 33.498        1.199         17.146 
 32.498        1.199         17.0685 
 31.501        1.199         16.9915 
 30.505        1.199         16.92 
 29.501        1.199         16.8455 
 28.501        1.199         16.7675 
 27.503        1.199         16.695 
 26.507        1.199         16.6265 
 25.51         1.199         16.5565 
 24.507        1.199         16.489 
 23.507        1.199         16.424 
 22.507        1.199         16.3585 
 21.51         1.199         16.2955 
 20.519        1.199         16.2325 
 19.512        1.199         16.169 
 18.514        1.199         16.1105 
 17.514        1.199         16.0415 
 16.514        1.199         15.9815 
 15.521        1.199         15.917 
 14.515        1.199         15.8545 
 13.52         1.199         15.797 
 12.52         1.199         15.73 
 11.515        1.199         15.686 
 10.523        1.199         15.626 
 9.52          1.199         15.5705 
 8.524         1.199         15.5145 
 7.524         1.199         15.466 
 6.522         1.199         15.418 
 5.527         1.199         15.3655 
 4.52          1.199         15.3105 
 3.528         1.199         15.261 
 2.528         1.199         15.209 
 1.526         1.199         15.1505 
 0.531         1.199         15.097 
-0.473         1.199         15.0545 
-1.467         1.199         15.0115 
-2.469         1.199         14.9625 
-3.471         1.199         14.9225 
-4.462         1.199         14.882 
-5.471         1.199         14.8325 
-6.461         1.199         14.7915 
-7.458         1.199         14.757 
-8.462         1.199         14.72 
-9.459         1.2           14.677 
-10.46         1.2           14.639 
-11.455        1.2           14.604 
-12.458        1.2           14.567 
-13.456        1.2           14.528 
-14.455        1.2           14.495 
-15.453        1.2           14.4635 
-16.453        1.2           14.4255 
-17.453        1.2           14.39 
-18.453        1.2           14.362 
-19.448        1.2           14.333 
-20.45         1.2           14.298 
-21.446        1.2           14.2655 
-22.444        1.2           14.2375 
-23.446        1.2           14.207 
-24.442        1.2           14.183 
-25.44         1.2           14.1515 
-26.44         1.2           14.128 
-27.441        1.2           14.0985 
-28.442        1.2           14.0715 
-29.437        1.2           14.048 
-30.434        1.2           14.0295 
-31.434        1.2           14.003 
-32.433        1.2           13.9775 
-33.44         1.2           13.956 
-34.436        1.2           13.9335 
-34.435        2.202         13.1835 
-33.45         2.202         13.194 
-32.46         2.202         13.2175 
-31.462        2.202         13.249 
-30.457        2.202         13.283 
-29.464        2.202         13.3085 
-28.474        2.202         13.3375 
-27.471        2.202         13.3685 
-26.472        2.202         13.401 
-25.469        2.202         13.4355 
-24.473        2.202         13.4655 
-23.477        2.202         13.501 
-22.475        2.202         13.533 
-21.476        2.202         13.5675 
-20.481        2.202         13.6075 
-19.481        2.202         13.651 
-18.489        2.202         13.687 
-17.485        2.202         13.7195 
-16.484        2.202         13.7585 
-15.489        2.202         13.8005 
-14.488        2.202         13.8425 
-13.494        2.202         13.881 
-12.491        2.202         13.9195 
-11.492        2.202         13.9575 
-10.494        2.202         14.0095 
-9.494         2.202         14.055 
-8.498         2.202         14.108 
-7.491         2.202         14.148 
-6.494         2.202         14.197 
-5.498         2.202         14.2445 
-4.5           2.202         14.2955 
-3.506         2.202         14.344 
-2.501         2.202         14.3925 
-1.501         2.202         14.437 
-0.509         2.202         14.4995 
 0.497         2.202         14.5505 
 1.487         2.202         14.6055 
 2.494         2.202         14.6595 
 3.496         2.202         14.721 
 4.487         2.202         14.7775 
 5.491         2.202         14.835 
 6.488         2.202         14.8965 
 7.493         2.202         14.9555 
 8.493         2.202         15.0105 
 9.486         2.202         15.0735 
 10.487        2.202         15.145 
 11.48         2.202         15.212 
 12.479        2.202         15.275 
 13.483        2.202         15.3395 
 14.48         2.202         15.4125 
 15.483        2.202         15.4825 
 16.474        2.202         15.5465 
 17.478        2.202         15.6215 
 18.479        2.202         15.6935 
 19.476        2.202         15.765 
 20.479        2.202         15.8385 
 21.471        2.202         15.9155 
 22.475        2.202         15.991 
 23.477        2.202         16.0675 
 24.474        2.202         16.145 
 25.478        2.202         16.219 
 26.468        2.202         16.2965 
 27.465        2.202         16.3855 
 28.467        2.202         16.4695 
 29.465        2.202         16.5525 
 30.47         2.202         16.6345 
 31.464        2.202         16.719 
 32.46         2.202         16.803 
 33.463        2.202         16.8865 
 34.46         2.202         16.972 
 35.466        2.202         17.0615 
 36.459        2.202         17.146 
 37.458        2.202         17.2315 
 38.458        2.202         17.325 
 39.458        2.202         17.4165 
 40.464        2.202         17.5135 
 41.456        2.202         17.611 
 42.452        2.202         17.7005 
 43.452        2.202         17.796 
 44.449        2.202         17.8915 
 45.46         2.202         17.9865 
 46.448        2.202         18.084 
 47.446        2.202         18.1805 
 48.448        2.202         18.2785 
 49.445        2.202         18.377 
 50.457        2.202         18.4765 
 51.444        2.202         18.5765 
 52.441        2.202         18.68 
 53.445        2.202         18.791 
 54.443        2.202         18.8945 
 55.453        2.202         18.998 
 56.441        2.202         19.105 
 57.441        2.202         19.2105 
 58.442        2.202         19.317 
 59.439        2.202         19.42 
 60.446        2.202         19.5285 
 60.446        3.202         19.57 
 59.451        3.202         19.454 
 58.452        3.202         19.339 
 57.459        3.202         19.223 
 56.461        3.202         19.1055 
 55.47         3.202         18.9925 
 54.466        3.202         18.881 
 53.468        3.202         18.7695 
 52.47         3.202         18.655 
 51.477        3.202         18.546 
 50.485        3.202         18.435 
 49.478        3.202         18.323 
 48.474        3.202         18.216 
 47.476        3.202         18.163 
 46.486        3.202         18 
 45.488        3.202         17.8955 
 44.486        3.202         17.792 
 43.482        3.202         17.688 
 42.484        3.202         17.585 
 41.491        3.202         17.48 
 40.497        3.202         17.378 
 39.494        3.202         17.276 
 38.492        3.202         17.1715 
 37.492        3.202         17.072 
 36.5          3.202         16.9775 
 35.503        3.202         16.8755 
 34.496        3.202         16.7815 
 33.499        3.202         16.688 
 32.493        3.202         16.591 
 31.504        3.202         16.5 
 30.506        3.202         16.4015 
 29.5          3.202         16.3105 
 28.502        3.202         16.221 
 27.5          3.202         16.1285 
 26.506        3.202         16.0355 
 25.514        3.202         15.9475 
 24.507        3.202         15.8595 
 23.51         3.202         15.77 
 22.506        3.202         15.6855 
 21.51         3.202         15.6035 
 20.517        3.202         15.519 
 19.511        3.202         15.4355 
 18.517        3.202         15.3545 
 17.517        3.202         15.272 
 16.514        3.202         15.192 
 15.52         3.202         15.1095 
 14.517        3.202         15.0285 
 13.519        3.202         14.952 
 12.517        3.202         14.878 
 11.519        3.202         14.8035 
 10.523        3.202         14.7315 
 9.523         3.202         14.664 
 8.524         3.202         14.591 
 7.526         3.202         14.518 
 6.522         3.202         14.445 
 5.527         3.202         14.3745 
 4.526         3.202         14.3005 
 3.529         3.202         14.231 
 2.532         3.202         14.1675 
 1.528         3.202         14.106 
 0.533         3.202         14.042 
-0.472         3.202         13.9805 
-1.467         3.202         13.926 
-2.464         3.202         13.8715 
-3.471         3.202         13.81 
-4.464         3.202         13.7505 
-5.464         3.202         13.694 
-6.462         3.202         13.638 
-7.458         3.202         13.5805 
-8.462         3.202         13.5205 
-9.459         3.203         13.4555 
-10.461        3.203         13.397 
-11.456        3.203         13.3405 
-12.455        3.203         13.2905 
-13.458        3.203         13.243 
-14.454        3.203         13.199 
-15.452        3.203         13.1495 
-16.454        3.203         13.1005 
-17.451        3.203         13.057 
-18.455        3.203         13.015 
-19.448        3.203         12.9655 
-20.45         3.203         12.918 
-21.445        3.203         12.8825 
-22.443        3.203         12.839 
-23.448        3.203         12.792 
-24.441        3.203         12.752 
-25.442        3.203         12.7175 
-26.439        3.203         12.6805 
-27.442        3.203         12.64 
-28.442        3.203         12.604 
-29.436        3.203         12.562 
-30.436        3.203         12.5225 
-31.433        3.203         12.486 
-32.434        3.203         12.439 
-33.437        3.203         12.4105 
-34.431        3.203         12.379 
-34.431        4.209         11.636 
-33.453        4.21          11.643 
-32.46         4.21          11.68 
-31.453        4.21          11.7195 
-30.46         4.21          11.7615 
-29.458        4.21          11.807 
-28.474        4.21          11.8525 
-27.469        4.21          11.8965 
-26.469        4.21          11.941 
-25.471        4.21          11.979 
-24.471        4.21          12.024 
-23.478        4.21          12.0715 
-22.476        4.21          12.1195 
-21.476        4.21          12.1675 
-20.481        4.21          12.216 
-19.481        4.21          12.272 
-18.49         4.21          12.328 
-17.488        4.21          12.3835 
-16.484        4.21          12.443 
-15.491        4.21          12.499 
-14.487        4.211         12.5575 
-13.494        4.211         12.6185 
-12.494        4.211         12.6805 
-11.492        4.211         12.7365 
-10.497        4.211         12.7935 
-9.493         4.211         12.859 
-8.498         4.211         12.9275 
-7.492         4.211         12.9885 
-6.494         4.211         13.052 
-5.501         4.211         13.122 
-4.497         4.211         13.1815 
-3.504         4.211         13.2455 
-2.502         4.211         13.3175 
-1.502         4.211         13.389 
-0.51          4.211         13.46 
 0.496         4.211         13.535 
 1.491         4.211         13.6135 
 2.492         4.211         13.689 
 3.493         4.211         13.763 
 4.486         4.211         13.838 
 5.491         4.211         13.919 
 6.486         4.211         13.9995 
 7.492         4.211         14.0715 
 8.491         4.211         14.15 
 9.487         4.211         14.2345 
 10.487        4.211         14.3245 
 11.479        4.211         14.408 
 12.481        4.211         14.4965 
 13.482        4.211         14.575 
 14.481        4.211         14.6655 
 15.482        4.211         14.7565 
 16.475        4.211         14.8415 
 17.481        4.211         14.9315 
 18.479        4.211         15.021 
 19.475        4.211         15.112 
 20.478        4.211         15.208 
 21.471        4.211         15.3025 
 22.475        4.211         15.3945 
 23.477        4.211         15.492 
 24.473        4.211         15.587 
 25.477        4.211         15.6855 
 26.467        4.211         15.7825 
 27.466        4.211         15.8855 
 28.466        4.211         15.9885 
 29.465        4.211         16.09 
 30.47         4.211         16.191 
 31.462        4.211         16.288 
 32.462        4.211         16.3915 
 33.464        4.211         16.4995 
 34.461        4.211         16.6055 
 35.465        4.211         16.712 
 36.458        4.211         16.821 
 37.458        4.211         16.9295 
 38.459        4.211         17.0365 
 39.458        4.211         17.1465 
 40.464        4.211         17.261 
 41.456        4.211         17.3745 
 42.452        4.211         17.4865 
 43.455        4.211         17.5985 
 44.449        4.211         17.7135 
 45.456        4.211         17.831 
 46.449        4.211         17.9435 
 47.447        4.211         18.061 
 48.449        4.211         18.179 
 49.447        4.211         18.2955 
 50.455        4.211         18.41 
 51.443        4.211         18.529 
 52.442        4.211         18.6515 
 53.444        4.211         18.7745 
 54.445        4.211         18.8945 
 55.45         4.211         19.02 
 56.442        4.211         19.142 
 57.443        4.211         19.2675 
 58.445        4.211         19.393 
 59.44         4.211         19.5185 
 60.445        4.211         19.6415 
 60.446        5.202         19.745 
 59.451        5.202         19.616 
 58.456        5.203         19.4815 
 57.457        5.203         19.348 
 56.463        5.203         19.2185 
 55.471        5.203         19.084 
 54.466        5.203         18.9535 
 53.469        5.203         18.8195 
 52.465        5.203         18.6895 
 51.477        5.203         18.564 
 50.483        5.203         18.432 
 49.48         5.203         18.3035 
 48.476        5.203         18.1795 
 47.477        5.203         18.0585 
 46.48         5.203         17.9315 
 45.489        5.203         17.806 
 44.485        5.203         17.6845 
 43.48         5.203         17.565 
 42.486        5.203         17.436 
 41.489        5.203         17.3145 
 40.497        5.203         17.1975 
 39.494        5.203         17.0725 
 38.49         5.203         16.95 
 37.492        5.203         16.835 
 36.498        5.203         16.7195 
 35.504        5.203         16.607 
 34.499        5.203         16.49 
 33.498        5.203         16.375 
 32.498        5.203         16.261 
 31.503        5.203         16.145 
 30.506        5.203         16.03 
 29.5          5.203         15.9195 
 28.501        5.203         15.8035 
 27.504        5.203         15.692 
 26.505        5.203         15.5875 
 25.511        5.203         15.48 
 24.506        5.203         15.3725 
 23.508        5.203         15.268 
 22.507        5.203         15.1625 
 21.51         5.203         15.0605 
 20.517        5.203         14.9565 
 19.512        5.203         14.856 
 18.515        5.203         14.749 
 17.514        5.203         14.6455 
 16.512        5.203         14.5445 
 15.518        5.203         14.4495 
 14.514        5.203         14.351 
 13.519        5.203         14.253 
 12.519        5.203         14.1595 
 11.517        5.203         14.061 
 10.523        5.203         13.967 
 9.521         5.203         13.8745 
 8.525         5.203         13.7845 
 7.527         5.203         13.6915 
 6.524         5.203         13.6 
 5.528         5.203         13.5145 
 4.524         5.203         13.4215 
 3.529         5.203         13.33 
 2.529         5.203         13.2445 
 1.528         5.203         13.161 
 0.533         5.203         13.0795 
-0.472         5.203         12.998 
-1.466         5.203         12.9215 
-2.47          5.203         12.845 
-3.468         5.203         12.7625 
-4.468         5.203         12.686 
-5.471         5.203         12.602 
-6.46          5.203         12.5285 
-7.458         5.203         12.451 
-8.462         5.203         12.373 
-9.458         5.203         12.308 
-10.46         5.203         12.2295 
-11.455        5.203         12.1535 
-12.458        5.203         12.0805 
-13.458        5.203         12.0115 
-14.453        5.204         11.95 
-15.451        5.204         11.884 
-16.452        5.204         11.816 
-17.451        5.204         11.752 
-18.454        5.204         11.6915 
-19.448        5.204         11.63 
-20.449        5.204         11.5715 
-21.447        5.204         11.5155 
-22.445        5.204         11.459 
-23.445        5.204         11.393 
-24.444        5.204         11.3345 
-25.443        5.204         11.286 
-26.443        5.204         11.234 
-27.441        5.204         11.179 
-28.443        5.204         11.123 
-29.436        5.204         11.0635 
-30.436        5.204         11.016 
-31.433        5.204         10.9625 
-32.432        5.204         10.912 
-33.44         5.204         10.863 
-34.432        5.204         10.816 
-34.432        6.201         10.0375 
-33.456        6.201         10.0795 
-32.455        6.201         10.1385 
-31.458        6.201         10.1925 
-30.457        6.201         10.2505 
-29.46         6.201         10.318 
-28.476        6.201         10.382 
-27.472        6.201         10.4435 
-26.471        6.201         10.513 
-25.472        6.201         10.575 
-24.471        6.201         10.6305 
-23.477        6.201         10.6965 
-22.475        6.201         10.7675 
-21.476        6.201         10.8345 
-20.48         6.201         10.905 
-19.481        6.201         10.98 
-18.487        6.201         11.0505 
-17.487        6.201         11.122 
-16.485        6.201         11.199 
-15.486        6.201         11.279 
-14.487        6.201         11.353 
-13.495        6.201         11.4275 
-12.494        6.201         11.506 
-11.494        6.201         11.586 
-10.494        6.201         11.6645 
-9.493         6.201         11.741 
-8.498         6.201         11.819 
-7.492         6.201         11.904 
-6.495         6.201         11.9965 
-5.499         6.201         12.0845 
-4.498         6.201         12.1695 
-3.503         6.201         12.259 
-2.503         6.201         12.3535 
-1.502         6.201         12.449 
-0.509         6.201         12.539 
 0.496         6.201         12.627 
 1.49          6.201         12.724 
 2.493         6.201         12.827 
 3.494         6.201         12.9205 
 4.487         6.201         13.013 
 5.491         6.201         13.1115 
 6.485         6.201         13.2085 
 7.495         6.201         13.309 
 8.493         6.201         13.4085 
 9.487         6.201         13.5125 
 10.487        6.201         13.618 
 11.48         6.201         13.7165 
 12.481        6.201         13.8195 
 13.483        6.201         13.928 
 14.481        6.201         14.0345 
 15.482        6.201         14.142 
 16.476        6.201         14.253 
 17.48         6.201         14.37 
 18.479        6.201         14.4795 
 19.474        6.201         14.589 
 20.478        6.201         14.705 
 21.472        6.201         14.8175 
 22.474        6.201         14.935 
 23.478        6.201         15.043 
 24.474        6.201         15.1595 
 25.478        6.201         15.2765 
 26.467        6.201         15.3975 
 27.467        6.201         15.5155 
 28.466        6.201         15.637 
 29.465        6.201         15.7615 
 30.471        6.201         15.8875 
 31.463        6.201         16.007 
 32.46         6.201         16.1315 
 33.463        6.201         16.2575 
 34.46         6.201         16.377 
 35.465        6.201         16.5035 
 36.458        6.201         16.6265 
 37.456        6.201         16.751 
 38.459        6.201         16.882 
 39.458        6.201         17.0115 
 40.465        6.201         17.1375 
 41.455        6.201         17.276 
 42.451        6.201         17.4045 
 43.454        6.201         17.5385 
 44.449        6.201         17.6665 
 45.458        6.201         17.8005 
 46.449        6.201         17.932 
 47.445        6.201         18.066 
 48.448        6.201         18.2015 
 49.446        6.201         18.3335 
 50.457        6.201         18.4705 
 51.444        6.201         18.611 
 52.441        6.201         18.751 
 53.444        6.201         18.8905 
 54.442        6.201         19.0325 
 55.452        6.201         19.1745 
 56.442        6.201         19.316 
 57.442        6.201         19.4565 
 58.444        6.201         19.5985 
 59.438        6.201         19.7365 
 60.446        6.201         19.8815 
 60.446        7.198         20.0355 
 59.449        7.198         19.8865 
 58.452        7.198         19.7385 
 57.462        7.198         19.589 
 56.461        7.198         19.437 
 55.473        7.198         19.2895 
 54.466        7.198         19.138 
 53.467        7.198         18.9885 
 52.469        7.198         18.8435 
 51.478        7.198         18.6965 
 50.484        7.198         18.548 
 49.479        7.198         18.402 
 48.479        7.198         18.2585 
 47.477        7.198         18.114 
 46.485        7.198         17.971 
 45.489        7.198         17.8285 
 44.484        7.198         17.688 
 43.481        7.198         17.547 
 42.482        7.198         17.4075 
 41.493        7.198         17.268 
 40.498        7.198         17.1265 
 39.49         7.198         16.9885 
 38.488        7.198         16.845 
 37.492        7.198         16.71 
 36.502        7.198         16.58 
 35.503        7.198         16.4445 
 34.497        7.198         16.3065 
 33.499        7.198         16.1765 
 32.493        7.198         16.04 
 31.501        7.198         15.911 
 30.507        7.198         15.7825 
 29.502        7.198         15.6475 
 28.502        7.198         15.5155 
 27.501        7.198         15.384 
 26.507        7.198         15.2525 
 25.511        7.198         15.125 
 24.507        7.198         14.9955 
 23.509        7.198         14.8705 
 22.508        7.198         14.7485 
 21.509        7.198         14.627 
 20.519        7.198         14.503 
 19.508        7.198         14.3835 
 18.514        7.198         14.2595 
 17.514        7.198         14.1385 
 16.514        7.198         14.017 
 15.52         7.198         13.9025 
 14.514        7.198         13.7805 
 13.517        7.198         13.654 
 12.518        7.198         13.543 
 11.518        7.198         13.4355 
 10.525        7.199         13.321 
 9.521         7.199         13.2055 
 8.524         7.199         13.0955 
 7.524         7.199         12.9795 
 6.523         7.199         12.8645 
 5.527         7.199         12.7635 
 4.524         7.199         12.6525 
 3.527         7.199         12.5415 
 2.532         7.199         12.435 
 1.527         7.199         12.326 
 0.533         7.199         12.2175 
-0.474         7.199         12.1145 
-1.466         7.199         12.02 
-2.464         7.199         11.9175 
-3.471         7.199         11.818 
-4.464         7.199         11.7145 
-5.466         7.199         11.6155 
-6.46          7.199         11.518 
-7.458         7.199         11.417 
-8.464         7.199         11.322 
-9.458         7.199         11.2315 
-10.461        7.199         11.142 
-11.456        7.199         11.0495 
-12.455        7.199         10.962 
-13.457        7.199         10.8795 
-14.453        7.199         10.792 
-15.453        7.199         10.6975 
-16.45         7.199         10.6095 
-17.454        7.199         10.5265 
-18.454        7.199         10.4395 
-19.449        7.199         10.3555 
-20.446        7.199         10.276 
-21.444        7.199         10.1975 
-22.446        7.199         10.116 
-23.447        7.199         10.041 
-24.442        7.199         9.9615 
-25.441        7.199         9.8915 
-26.44         7.199         9.809 
-27.439        7.199         9.7335 
-28.441        7.199         9.661 
-29.437        7.199         9.5885 
-30.435        7.199         9.5075 
-31.434        7.199         9.4405 
-32.433        7.199         9.374 
-33.439        7.199         9.301 
-34.432        7.199         9.234 
-34.432        8.203         8.473 
-33.451        8.203         8.5245 
-32.454        8.203         8.5985 
-31.456        8.203         8.6735 
-30.459        8.203         8.76 
-29.463        8.203         8.843 
-28.476        8.203         8.9235 
-27.472        8.203         9.0095 
-26.471        8.203         9.0875 
-25.467        8.203         9.1705 
-24.471        8.203         9.2635 
-23.477        8.203         9.358 
-22.476        8.203         9.4475 
-21.476        8.203         9.5395 
-20.48         8.203         9.634 
-19.48         8.203         9.7255 
-18.486        8.203         9.815 
-17.488        8.203         9.917 
-16.485        8.203         10.0115 
-15.489        8.203         10.1055 
-14.487        8.203         10.203 
-13.495        8.203         10.305 
-12.493        8.203         10.403 
-11.491        8.203         10.499 
-10.496        8.203         10.6055 
-9.492         8.203         10.7135 
-8.498         8.203         10.8185 
-7.493         8.203         10.9205 
-6.493         8.203         11.0225 
-5.5           8.203         11.128 
-4.499         8.203         11.2365 
-3.504         8.203         11.3515 
-2.504         8.203         11.462 
-1.501         8.203         11.576 
-0.506         8.203         11.6935 
 0.496         8.203         11.8105 
 1.494         8.203         11.9285 
 2.492         8.203         12.0485 
 3.492         8.203         12.165 
 4.487         8.203         12.286 
 5.491         8.203         12.398 
 6.487         8.203         12.521 
 7.491         8.203         12.643 
 8.49          8.203         12.7625 
 9.486         8.203         12.885 
 10.487        8.203         13.012 
 11.48         8.203         13.1375 
 12.481        8.203         13.26 
 13.483        8.203         13.3845 
 14.48         8.203         13.518 
 15.483        8.203         13.653 
 16.475        8.203         13.777 
 17.48         8.203         13.907 
 18.478        8.203         14.0365 
 19.476        8.203         14.1695 
 20.478        8.203         14.3 
 21.473        8.203         14.432 
 22.475        8.203         14.566 
 23.476        8.203         14.7075 
 24.474        8.203         14.834 
 25.477        8.203         14.9725 
 26.467        8.203         15.1135 
 27.467        8.203         15.2535 
 28.466        8.203         15.3975 
 29.465        8.203         15.5365 
 30.469        8.203         15.6755 
 31.461        8.203         15.8165 
 32.462        8.203         15.9585 
 33.464        8.203         16.1015 
 34.461        8.203         16.245 
 35.467        8.203         16.3885 
 36.457        8.203         16.5335 
 37.458        8.203         16.681 
 38.459        8.203         16.825 
 39.458        8.203         16.9725 
 40.465        8.203         17.123 
 41.455        8.203         17.2715 
 42.453        8.203         17.4205 
 43.452        8.203         17.5695 
 44.449        8.203         17.72 
 45.457        8.203         17.8685 
 46.447        8.203         18.02 
 47.446        8.203         18.175 
 48.446        8.203         18.328 
 49.446        8.203         18.48 
 50.455        8.203         18.6355 
 51.444        8.203         18.788 
 52.441        8.203         18.95 
 53.446        8.203         19.1095 
 54.443        8.203         19.2625 
 55.45         8.203         19.424 
 56.442        8.203         19.579 
 57.443        8.203         19.738 
 58.442        8.203         19.8965 
 59.437        8.203         20.057 
 60.445        8.203         20.2185 
 60.445        9.199         20.407 
 59.447        9.2           20.2405 
 58.452        9.2           20.073 
 57.458        9.2           19.905 
 56.463        9.2           19.737 
 55.469        9.2           19.5715 
 54.464        9.2           19.405 
 53.466        9.2           19.2395 
 52.473        9.2           19.0755 
 51.47         9.2           18.91 
 50.483        9.2           18.7485 
 49.477        9.2           18.584 
 48.475        9.2           18.419 
 47.478        9.2           18.2605 
 46.481        9.2           18.1025 
 45.488        9.2           17.9385 
 44.484        9.2           17.779 
 43.479        9.2           17.618 
 42.485        9.2           17.4605 
 41.486        9.2           17.302 
 40.499        9.2           17.147 
 39.491        9.2           16.9885 
 38.489        9.2           16.8305 
 37.49         9.2           16.677 
 36.499        9.2           16.528 
 35.505        9.2           16.374 
 34.499        9.2           16.2155 
 33.498        9.201         16.0665 
 32.496        9.201         15.914 
 31.501        9.201         15.76 
 30.506        9.201         15.6115 
 29.501        9.201         15.4635 
 28.5          9.201         15.3105 
 27.501        9.201         15.1595 
 26.507        9.201         15.0145 
 25.511        9.201         14.8715 
 24.507        9.201         14.7195 
 23.51         9.201         14.575 
 22.507        9.201         14.426 
 21.509        9.201         14.2945 
 20.518        9.201         14.142 
 19.507        9.201         14.001 
 18.514        9.201         13.856 
 17.513        9.201         13.715 
 16.513        9.201         13.5735 
 15.521        9.201         13.4375 
 14.516        9.201         13.2995 
 13.517        9.201         13.159 
 12.515        9.201         13.0225 
 11.519        9.201         12.887 
 10.524        9.201         12.752 
 9.522         9.201         12.6235 
 8.525         9.201         12.488 
 7.522         9.201         12.353 
 6.525         9.201         12.225 
 5.526         9.201         12.0945 
 4.524         9.201         11.9605 
 3.528         9.201         11.833 
 2.528         9.201         11.7005 
 1.528         9.201         11.5685 
 0.533         9.201         11.443 
-0.475         9.201         11.314 
-1.468         9.201         11.1865 
-2.466         9.201         11.0735 
-3.469         9.201         10.955 
-4.464         9.201         10.8315 
-5.464         9.201         10.7115 
-6.46          9.201         10.5965 
-7.457         9.201         10.4765 
-8.464         9.201         10.357 
-9.457         9.201         10.245 
-10.46         9.201         10.134 
-11.456        9.201         10.0155 
-12.455        9.201         9.902 
-13.458        9.201         9.789 
-14.454        9.201         9.683 
-15.452        9.201         9.574 
-16.453        9.201         9.464 
-17.45         9.201         9.3495 
-18.456        9.201         9.25 
-19.454        9.201         9.1355 
-20.447        9.201         9.0315 
-21.444        9.201         8.928 
-22.444        9.201         8.829 
-23.449        9.201         8.7235 
-24.441        9.201         8.6225 
-25.442        9.201         8.531 
-26.441        9.201         8.433 
-27.437        9.201         8.3365 
-28.442        9.202         8.2395 
-29.436        9.202         8.147 
-30.434        9.202         8.0555 
-31.434        9.202         7.959 
-32.433        9.202         7.863 
-33.439        9.202         7.7695 
-34.429        9.202         7.6745 
-34.43         10.2          6.921 
-33.459        10.2          7.0045 
-32.458        10.2          7.107 
-31.459        10.2          7.2125 
-30.457        10.2          7.316 
-29.46         10.2          7.425 
-28.475        10.2          7.5355 
-27.472        10.2          7.64 
-26.467        10.2          7.75 
-25.471        10.2          7.8635 
-24.469        10.201        7.98 
-23.477        10.201        8.0915 
-22.475        10.201        8.2035 
-21.476        10.201        8.311 
-20.482        10.201        8.432 
-19.479        10.201        8.557 
-18.488        10.201        8.671 
-17.484        10.201        8.7845 
-16.485        10.201        8.899 
-15.487        10.201        9.0185 
-14.486        10.201        9.1485 
-13.497        10.201        9.266 
-12.491        10.201        9.401 
-11.493        10.201        9.512 
-10.496        10.201        9.6415 
-9.493         10.201        9.7695 
-8.499         10.201        9.8975 
-7.493         10.201        10.0225 
-6.494         10.201        10.1535 
-5.499         10.201        10.283 
-4.499         10.201        10.411 
-3.506         10.201        10.5485 
-2.504         10.201        10.6875 
-1.501         10.201        10.8175 
-0.505         10.201        10.949 
 0.497         10.201        11.0725 
 1.49          10.201        11.21 
 2.494         10.201        11.3475 
 3.492         10.201        11.487 
 4.487         10.201        11.623 
 5.49          10.201        11.7685 
 6.489         10.201        11.908 
 7.49          10.201        12.052 
 8.492         10.201        12.197 
 9.486         10.201        12.3375 
 10.487        10.201        12.491 
 11.48         10.201        12.6345 
 12.482        10.201        12.783 
 13.483        10.201        12.929 
 14.479        10.201        13.0755 
 15.484        10.201        13.225 
 16.476        10.201        13.3755 
 17.479        10.201        13.525 
 18.479        10.201        13.68 
 19.474        10.201        13.829 
 20.479        10.201        13.989 
 21.472        10.201        14.1325 
 22.475        10.201        14.29 
 23.478        10.201        14.448 
 24.474        10.201        14.6 
 25.477        10.201        14.753 
 26.467        10.201        14.911 
 27.466        10.201        15.068 
 28.467        10.201        15.228 
 29.464        10.201        15.3855 
 30.469        10.201        15.5445 
 31.461        10.201        15.7045 
 32.462        10.201        15.8655 
 33.465        10.201        16.028 
 34.462        10.201        16.1935 
 35.466        10.201        16.356 
 36.459        10.201        16.5155 
 37.458        10.201        16.6765 
 38.461        10.201        16.839 
 39.458        10.201        17.0075 
 40.465        10.201        17.1735 
 41.456        10.201        17.337 
 42.453        10.201        17.5055 
 43.452        10.201        17.673 
 44.448        10.201        17.8415 
 45.458        10.201        18.0095 
 46.447        10.201        18.1795 
 47.445        10.201        18.351 
 48.451        10.201        18.5215 
 49.446        10.201        18.6875 
 50.457        10.201        18.8615 
 51.443        10.201        19.0325 
 52.44         10.201        19.208 
 53.446        10.201        19.3825 
 54.442        10.201        19.553 
 55.452        10.201        19.7305 
 56.444        10.201        19.9045 
 57.442        10.201        20.0785 
 58.444        10.201        20.2565 
 59.439        10.201        20.4335 
 60.445        10.201        20.612 
 60.445        11.194        20.816 
 59.448        11.194        20.6305 
 58.457        11.195        20.4475 
 57.464        11.195        20.265 
 56.468        11.195        20.0825 
 55.475        11.195        19.898 
 54.468        11.195        19.717 
 53.467        11.195        19.5365 
 52.468        11.195        19.354 
 51.482        11.195        19.175 
 50.483        11.195        18.994 
 49.478        11.195        18.813 
 48.477        11.195        18.6345 
 47.477        11.195        18.4555 
 46.485        11.195        18.28 
 45.488        11.195        18.103 
 44.483        11.195        17.927 
 43.48         11.195        17.749 
 42.482        11.195        17.573 
 41.49         11.195        17.4 
 40.498        11.195        17.2265 
 39.492        11.195        17.051 
 38.488        11.195        16.8735 
 37.491        11.195        16.7015 
 36.5          11.195        16.5325 
 35.505        11.195        16.3655 
 34.499        11.195        16.194 
 33.497        11.195        16.02 
 32.497        11.195        15.8535 
 31.503        11.195        15.683 
 30.506        11.195        15.5135 
 29.502        11.195        15.345 
 28.501        11.195        15.176 
 27.502        11.195        15.009 
 26.505        11.195        14.843 
 25.514        11.195        14.6775 
 24.507        11.195        14.514 
 23.509        11.195        14.351 
 22.508        11.195        14.1865 
 21.511        11.195        14.023 
 20.517        11.195        13.863 
 19.512        11.195        13.6975 
 18.513        11.196        13.5395 
 17.518        11.196        13.3795 
 16.51         11.196        13.2205 
 15.52         11.196        13.0655 
 14.517        11.196        12.9 
 13.519        11.196        12.742 
 12.52         11.196        12.5885 
 11.516        11.196        12.431 
 10.523        11.196        12.2775 
 9.522         11.196        12.1205 
 8.523         11.196        11.962 
 7.526         11.196        11.8165 
 6.524         11.196        11.6595 
 5.528         11.196        11.506 
 4.523         11.196        11.3575 
 3.528         11.196        11.216 
 2.53          11.196        11.064 
 1.528         11.196        10.9135 
 0.534         11.196        10.7645 
-0.473         11.196        10.6185 
-1.467         11.196        10.478 
-2.467         11.196        10.3315 
-3.469         11.196        10.1845 
-4.462         11.196        10.0465 
-5.467         11.196        9.902 
-6.46          11.196        9.7585 
-7.46          11.196        9.616 
-8.464         11.196        9.48 
-9.459         11.196        9.3375 
-10.46         11.196        9.201 
-11.455        11.196        9.0665 
-12.457        11.196        8.929 
-13.458        11.196        8.794 
-14.454        11.196        8.664 
-15.452        11.196        8.5305 
-16.452        11.196        8.408 
-17.452        11.196        8.279 
-18.455        11.196        8.1435 
-19.451        11.197        8.011 
-20.451        11.197        7.879 
-21.443        11.197        7.749 
-22.443        11.197        7.622 
-23.446        11.197        7.491 
-24.44         11.197        7.368 
-25.446        11.197        7.2515 
-26.44         11.197        7.1305 
-27.44         11.197        7.006 
-28.442        11.197        6.884 
-29.438        11.197        6.766 
-30.436        11.197        6.6395 
-31.433        11.197        6.524 
-32.434        11.197        6.416 
-33.441        11.197        6.3 
-34.434        11.197        6.1825 
-34.435        12.201        5.474 
-33.454        12.201        5.578 
-32.46         12.201        5.713 
-31.455        12.201        5.8435 
-30.455        12.201        5.9635 
-29.458        12.201        6.094 
-28.475        12.201        6.2325 
-27.469        12.201        6.364 
-26.471        12.201        6.494 
-25.471        12.201        6.629 
-24.473        12.201        6.7655 
-23.477        12.201        6.894 
-22.476        12.201        7.0365 
-21.477        12.201        7.18 
-20.48         12.201        7.326 
-19.481        12.201        7.4625 
-18.489        12.201        7.602 
-17.484        12.201        7.744 
-16.482        12.201        7.9025 
-15.487        12.201        8.029 
-14.487        12.201        8.176 
-13.494        12.201        8.3185 
-12.493        12.201        8.462 
-11.494        12.201        8.61 
-10.495        12.201        8.754 
-9.493         12.201        8.908 
-8.496         12.201        9.0585 
-7.493         12.201        9.2105 
-6.493         12.201        9.3615 
-5.499         12.201        9.5205 
-4.499         12.201        9.67 
-3.505         12.201        9.827 
-2.503         12.201        9.9725 
-1.502         12.201        10.131 
-0.507         12.201        10.288 
 0.498         12.201        10.4475 
 1.488         12.201        10.602 
 2.491         12.201        10.7585 
 3.492         12.201        10.917 
 4.486         12.201        11.0775 
 5.495         12.201        11.239 
 6.489         12.201        11.393 
 7.491         12.201        11.5565 
 8.493         12.201        11.7235 
 9.486         12.201        11.885 
 10.488        12.201        12.054 
 11.479        12.201        12.2165 
 12.481        12.201        12.38 
 13.485        12.201        12.548 
 14.481        12.201        12.714 
 15.482        12.201        12.882 
 16.476        12.201        13.0505 
 17.48         12.201        13.226 
 18.481        12.201        13.393 
 19.474        12.201        13.5595 
 20.478        12.201        13.7325 
 21.47         12.201        13.905 
 22.475        12.201        14.0775 
 23.478        12.201        14.252 
 24.474        12.201        14.4235 
 25.477        12.201        14.597 
 26.468        12.201        14.769 
 27.467        12.201        14.946 
 28.467        12.201        15.1215 
 29.464        12.201        15.2975 
 30.469        12.201        15.472 
 31.461        12.201        15.6515 
 32.462        12.201        15.8345 
 33.464        12.201        16.0115 
 34.46         12.201        16.191 
 35.466        12.201        16.3705 
 36.458        12.201        16.5475 
 37.458        12.201        16.7275 
 38.459        12.201        16.907 
 39.458        12.201        17.09 
 40.465        12.201        17.2755 
 41.456        12.201        17.4555 
 42.453        12.201        17.642 
 43.456        12.201        17.825 
 44.447        12.201        18.0075 
 45.457        12.201        18.1945 
 46.448        12.201        18.379 
 47.445        12.201        18.5635 
 48.449        12.201        18.749 
 49.445        12.201        18.937 
 50.456        12.201        19.123 
 51.443        12.201        19.31 
 52.442        12.201        19.502 
 53.444        12.201        19.691 
 54.444        12.201        19.8775 
 55.452        12.201        20.074 
 56.442        12.201        20.2575 
 57.441        12.201        20.449 
 58.444        12.201        20.643 
 59.439        12.201        20.8805 
 60.443        12.201        21.026 
 60.443        13.2          21.2305 
 59.447        13.2          21.0305 
 58.448        13.2          20.833 
 57.46         13.2          20.6365 
 56.456        13.2          20.436 
 55.466        13.2          20.2415 
 54.462        13.2          20.0445 
 53.462        13.2          19.8475 
 52.468        13.2          19.652 
 51.472        13.2          19.4595 
 50.483        13.2          19.2665 
 49.477        13.2          19.0695 
 48.475        13.2          18.8765 
 47.477        13.2          18.684 
 46.481        13.2          18.493 
 45.488        13.2          18.301 
 44.481        13.2          18.1065 
 43.481        13.2          17.9155 
 42.482        13.2          17.7205 
 41.492        13.2          17.5315 
 40.5          13.2          17.3415 
 39.491        13.2          17.1485 
 38.489        13.2          16.9595 
 37.491        13.2          16.771 
 36.5          13.2          16.588 
 35.504        13.2          16.402 
 34.498        13.2          16.2145 
 33.497        13.2          16.0275 
 32.498        13.2          15.8405 
 31.505        13.2          15.6585 
 30.507        13.2          15.4715 
 29.501        13.2          15.285 
 28.501        13.2          15.0975 
 27.5          13.2          14.91 
 26.506        13.2          14.727 
 25.508        13.2          14.546 
 24.506        13.2          14.365 
 23.509        13.2          14.1865 
 22.506        13.2          14.005 
 21.511        13.2          13.835 
 20.518        13.2          13.6515 
 19.512        13.2          13.4695 
 18.513        13.2          13.2885 
 17.516        13.2          13.107 
 16.514        13.2          12.932 
 15.521        13.2          12.748 
 14.519        13.2          12.57 
 13.52         13.2          12.3925 
 12.519        13.2          12.219 
 11.519        13.2          12.049 
 10.522        13.201        11.8785 
 9.521         13.201        11.709 
 8.525         13.201        11.5335 
 7.526         13.201        11.359 
 6.525         13.201        11.186 
 5.525         13.201        11.0165 
 4.523         13.201        10.8555 
 3.528         13.201        10.679 
 2.528         13.201        10.5075 
 1.528         13.201        10.34 
 0.53          13.201        10.1715 
-0.471         13.201        10.002 
-1.464         13.201        9.838 
-2.467         13.201        9.674 
-3.468         13.201        9.5065 
-4.465         13.201        9.344 
-5.467         13.201        9.1835 
-6.46          13.201        9.021 
-7.458         13.201        8.8545 
-8.463         13.201        8.688 
-9.458         13.201        8.53 
-10.46         13.201        8.368 
-11.455        13.201        8.203 
-12.454        13.201        8.0545 
-13.458        13.201        7.9015 
-14.454        13.201        7.739 
-15.453        13.201        7.5865 
-16.454        13.201        7.4345 
-17.45         13.201        7.2855 
-18.453        13.201        7.132 
-19.446        13.201        6.979 
-20.446        13.201        6.838 
-21.445        13.201        6.6835 
-22.442        13.201        6.5305 
-23.449        13.201        6.379 
-24.442        13.201        6.221 
-25.441        13.201        6.071 
-26.44         13.201        5.9335 
-27.439        13.201        5.7845 
-28.442        13.201        5.638 
-29.437        13.201        5.4955 
-30.437        13.201        5.347 
-31.434        13.201        5.2105 
-32.434        13.201        5.0715 
-33.438        13.201        4.923 
-34.43         13.201        4.788 
-34.43         14.196        4.1645 
-33.455        14.197        4.295 
-32.46         14.197        4.4505 
-31.454        14.197        4.5985 
-30.46         14.197        4.75 
-29.461        14.197        4.905 
-28.475        14.197        5.0565 
-27.473        14.197        5.2105 
-26.471        14.197        5.3725 
-25.474        14.197        5.5345 
-24.471        14.197        5.691 
-23.478        14.197        5.85 
-22.476        14.197        6.016 
-21.477        14.197        6.1795 
-20.482        14.197        6.3345 
-19.479        14.197        6.4965 
-18.491        14.197        6.663 
-17.484        14.197        6.834 
-16.486        14.197        6.9955 
-15.49         14.197        7.155 
-14.488        14.197        7.3215 
-13.497        14.197        7.4845 
-12.492        14.197        7.645 
-11.491        14.197        7.8155 
-10.494        14.197        7.9885 
-9.493         14.197        8.16 
-8.499         14.197        8.3305 
-7.492         14.197        8.505 
-6.494         14.197        8.6775 
-5.497         14.197        8.85 
-4.499         14.197        9.0205 
-3.506         14.197        9.198 
-2.504         14.197        9.3695 
-1.501         14.197        9.5435 
-0.506         14.197        9.7205 
 0.497         14.197        9.895 
 1.489         14.197        10.072 
 2.492         14.197        10.2555 
 3.49          14.197        10.4345 
 4.487         14.197        10.6085 
 5.491         14.197        10.7915 
 6.487         14.197        10.972 
 7.493         14.197        11.1535 
 8.49          14.197        11.336 
 9.489         14.197        11.5175 
 10.488        14.197        11.6915 
 11.48         14.197        11.8705 
 12.481        14.197        12.056 
 13.484        14.197        12.2375 
 14.479        14.197        12.426 
 15.484        14.197        12.6135 
 16.475        14.197        12.7995 
 17.479        14.197        12.9965 
 18.48         14.197        13.1765 
 19.473        14.197        13.366 
 20.48         14.197        13.5515 
 21.471        14.197        13.7325 
 22.475        14.197        13.9255 
 23.477        14.197        14.114 
 24.474        14.197        14.3005 
 25.477        14.197        14.4915 
 26.469        14.197        14.681 
 27.468        14.197        14.8725 
 28.466        14.197        15.0665 
 29.465        14.197        15.2595 
 30.47         14.197        15.452 
 31.462        14.197        15.6485 
 32.46         14.197        15.84 
 33.463        14.197        16.0345 
 34.462        14.197        16.228 
 35.466        14.197        16.423 
 36.457        14.197        16.616 
 37.458        14.197        16.8085 
 38.458        14.197        17.0055 
 39.46         14.197        17.2035 
 40.464        14.197        17.4 
 41.457        14.197        17.599 
 42.454        14.197        17.797 
 43.454        14.197        17.9985 
 44.448        14.197        18.196 
 45.458        14.197        18.3965 
 46.449        14.197        18.5945 
 47.444        14.197        18.794 
 48.448        14.197        18.9945 
 49.446        14.197        19.195 
 50.455        14.197        19.3975 
 51.443        14.197        19.598 
 52.442        14.197        19.7995 
 53.445        14.197        20.0045 
 54.443        14.197        20.21 
 55.451        14.197        20.414 
 56.444        14.197        20.6155 
 57.441        14.197        20.8215 
 58.444        14.197        21.0265 
 59.438        14.197        21.2265 
 60.445        14.197        21.4335 
 60.445        15.189        21.624 
 59.448        15.19         21.4095 
 58.455        15.191        21.2085 
 57.456        15.191        20.994 
 56.461        15.191        20.786 
 55.468        15.191        20.5755 
 54.463        15.191        20.3655 
 53.467        15.191        20.159 
 52.466        15.191        19.9485 
 51.476        15.191        19.7415 
 50.482        15.191        19.535 
 49.477        15.191        19.328 
 48.475        15.191        19.123 
 47.476        15.191        18.9175 
 46.485        15.191        18.7155 
 45.487        15.191        18.51 
 44.484        15.191        18.302 
 43.48         15.191        18.095 
 42.482        15.191        17.8855 
 41.488        15.191        17.6825 
 40.499        15.191        17.481 
 39.493        15.191        17.2735 
 38.488        15.191        17.07 
 37.493        15.191        16.8675 
 36.501        15.191        16.669 
 35.504        15.191        16.4675 
 34.498        15.191        16.267 
 33.497        15.191        16.0655 
 32.498        15.191        15.8665 
 31.505        15.191        15.6695 
 30.506        15.191        15.47 
 29.5          15.191        15.27 
 28.503        15.191        15.067 
 27.501        15.191        14.8635 
 26.506        15.191        14.6655 
 25.512        15.191        14.466 
 24.506        15.191        14.2695 
 23.508        15.191        14.0765 
 22.507        15.191        13.88 
 21.509        15.191        13.684 
 20.517        15.192        13.492 
 19.508        15.192        13.3 
 18.516        15.192        13.1075 
 17.518        15.192        12.91 
 16.509        15.192        12.718 
 15.52         15.192        12.5245 
 14.517        15.192        12.3255 
 13.519        15.192        12.1295 
 12.521        15.192        11.9365 
 11.518        15.192        11.745 
 10.524        15.192        11.5565 
 9.522         15.192        11.364 
 8.523         15.192        11.1745 
 7.526         15.192        10.9895 
 6.524         15.192        10.803 
 5.527         15.192        10.613 
 4.524         15.192        10.4255 
 3.528         15.192        10.238 
 2.528         15.192        10.052 
 1.527         15.192        9.8635 
 0.533         15.192        9.6745 
-0.472         15.192        9.4895 
-1.467         15.192        9.3065 
-2.468         15.192        9.12 
-3.47          15.192        8.932 
-4.462         15.192        8.755 
-5.465         15.192        8.575 
-6.461         15.192        8.3955 
-7.46          15.192        8.217 
-8.463         15.192        8.034 
-9.457         15.192        7.8545 
-10.46         15.192        7.677 
-11.455        15.192        7.4935 
-12.457        15.192        7.312 
-13.457        15.192        7.1335 
-14.453        15.192        6.967 
-15.454        15.192        6.7835 
-16.45         15.192        6.6055 
-17.45         15.192        6.4275 
-18.455        15.192        6.2585 
-19.452        15.192        6.082 
-20.446        15.192        5.906 
-21.444        15.192        5.7385 
-22.444        15.192        5.5655 
-23.448        15.192        5.3905 
-24.442        15.192        5.2245 
-25.443        15.192        5.062 
-26.442        15.192        4.8925 
-27.44         15.192        4.7245 
-28.442        15.192        4.559 
-29.438        15.192        4.39 
-30.435        15.192        4.2175 
-31.435        15.192        4.052 
-32.433        15.192        3.8875 
-33.439        15.192        3.722 
-34.43         15.193        3.564 
-34.43         16.192        3.027 
-33.455        16.192        3.1835 
-32.455        16.192        3.3665 
-31.46         16.192        3.539 
-30.462        16.192        3.712 
-29.464        16.192        3.883 
-28.473        16.192        4.058 
-27.473        16.192        4.2385 
-26.471        16.192        4.4145 
-25.472        16.192        4.5915 
-24.472        16.192        4.7755 
-23.478        16.192        4.953 
-22.476        16.192        5.135 
-21.476        16.192        5.3235 
-20.48         16.192        5.5005 
-19.481        16.192        5.679 
-18.488        16.192        5.8655 
-17.484        16.192        6.05 
-16.485        16.192        6.2365 
-15.486        16.192        6.4265 
-14.488        16.192        6.6105 
-13.496        16.192        6.791 
-12.491        16.192        6.9735 
-11.49         16.192        7.1685 
-10.491        16.192        7.3565 
-9.494         16.192        7.5435 
-8.497         16.192        7.7355 
-7.494         16.192        7.9275 
-6.494         16.192        8.117 
-5.496         16.192        8.3085 
-4.498         16.192        8.497 
-3.507         16.192        8.684 
-2.504         16.192        8.879 
-1.502         16.192        9.0685 
-0.508         16.192        9.265 
 0.497         16.192        9.4625 
 1.488         16.192        9.6555 
 2.49          16.192        9.851 
 3.492         16.192        10.046 
 4.486         16.192        10.2425 
 5.493         16.192        10.4375 
 6.487         16.192        10.6345 
 7.491         16.192        10.8275 
 8.49          16.192        11.026 
 9.487         16.192        11.2175 
 10.488        16.192        11.4085 
 11.48         16.192        11.6075 
 12.481        16.192        11.8085 
 13.483        16.192        12.015 
 14.481        16.192        12.2155 
 15.485        16.192        12.416 
 16.476        16.192        12.6155 
 17.477        16.192        12.8195 
 18.479        16.192        13.0215 
 19.473        16.192        13.2235 
 20.48         16.192        13.4235 
 21.473        16.192        13.628 
 22.477        16.192        13.83 
 23.477        16.192        14.03 
 24.475        16.192        14.235 
 25.477        16.192        14.436 
 26.468        16.192        14.6415 
 27.466        16.192        14.8525 
 28.468        16.192        15.0605 
 29.464        16.192        15.264 
 30.469        16.192        15.472 
 31.463        16.192        15.6775 
 32.461        16.192        15.881 
 33.464        16.192        16.0915 
 34.46         16.192        16.2975 
 35.466        16.192        16.5035 
 36.458        16.192        16.712 
 37.458        16.192        16.918 
 38.46         16.192        17.128 
 39.457        16.192        17.3365 
 40.466        16.192        17.547 
 41.456        16.192        17.758 
 42.452        16.192        17.9705 
 43.454        16.192        18.183 
 44.447        16.192        18.394 
 45.46         16.192        18.6075 
 46.448        16.192        18.8175 
 47.446        16.192        19.026 
 48.447        16.192        19.2365 
 49.445        16.192        19.4515 
 50.456        16.192        19.661 
 51.444        16.192        19.874 
 52.441        16.192        20.0865 
 53.444        16.192        20.2975 
 54.442        16.192        20.515 
 55.452        16.192        20.7305 
 56.442        16.192        20.939 
 57.441        16.192        21.1565 
 58.443        16.192        21.3725 
 59.438        16.192        21.583 
 60.446        16.192        21.804 
 60.446        17.195        21.9705 
 59.447        17.195        21.7525 
 58.451        17.195        21.5305 
 57.457        17.195        21.312 
 56.459        17.195        21.096 
 55.466        17.195        20.8795 
 54.461        17.195        20.6545 
 53.466        17.195        20.446 
 52.469        17.195        20.2295 
 51.475        17.195        20.0075 
 50.483        17.195        19.7915 
 49.477        17.195        19.5735 
 48.474        17.195        19.356 
 47.476        17.195        19.14 
 46.486        17.195        18.927 
 45.49         17.195        18.711 
 44.481        17.195        18.494 
 43.481        17.195        18.2785 
 42.483        17.195        18.0615 
 41.49         17.195        17.8475 
 40.498        17.195        17.6325 
 39.492        17.195        17.4145 
 38.491        17.195        17.1985 
 37.49         17.195        16.9845 
 36.498        17.195        16.775 
 35.505        17.195        16.563 
 34.499        17.195        16.3505 
 33.499        17.195        16.1395 
 32.497        17.195        15.926 
 31.504        17.195        15.716 
 30.507        17.195        15.504 
 29.501        17.195        15.289 
 28.499        17.195        15.0775 
 27.499        17.195        14.863 
 26.506        17.195        14.6555 
 25.513        17.195        14.4415 
 24.505        17.195        14.2335 
 23.507        17.195        14.03 
 22.507        17.195        13.8205 
 21.511        17.195        13.609 
 20.518        17.195        13.4055 
 19.513        17.195        13.196 
 18.516        17.195        12.9835 
 17.515        17.195        12.775 
 16.517        17.195        12.568 
 15.52         17.195        12.361 
 14.516        17.195        12.1485 
 13.519        17.195        11.947 
 12.519        17.195        11.7425 
 11.522        17.195        11.536 
 10.523        17.195        11.3295 
 9.522         17.195        11.1245 
 8.524         17.195        10.922 
 7.525         17.195        10.715 
 6.524         17.195        10.5125 
 5.53          17.196        10.313 
 4.526         17.196        10.1085 
 3.529         17.196        9.9055 
 2.53          17.196        9.704 
 1.529         17.196        9.503 
 0.53          17.196        9.303 
-0.471         17.196        9.1 
-1.465         17.196        8.9 
-2.467         17.196        8.7 
-3.47          17.196        8.4985 
-4.463         17.196        8.3005 
-5.463         17.196        8.101 
-6.459         17.196        7.898 
-7.46          17.196        7.6975 
-8.464         17.196        7.502 
-9.46          17.196        7.2985 
-10.461        17.196        7.099 
-11.456        17.196        6.912 
-12.454        17.196        6.713 
-13.458        17.196        6.5175 
-14.453        17.196        6.33 
-15.452        17.196        6.1365 
-16.453        17.196        5.943 
-17.45         17.196        5.7525 
-18.454        17.196        5.564 
-19.449        17.196        5.365 
-20.448        17.196        5.165 
-21.446        17.196        4.9835 
-22.442        17.196        4.791 
-23.448        17.196        4.588 
-24.44         17.196        4.4055 
-25.443        17.196        4.2185 
-26.444        17.196        4.02 
-27.441        17.196        3.834 
-28.442        17.196        3.6515 
-29.436        17.196        3.4685 
-30.436        17.196        3.2865 
-31.435        17.196        3.1045 
-32.434        17.196        2.92 
-33.439        17.196        2.7275 
-34.43         17.196        2.5445 
-34.43         18.195        2.1225 
-33.462        18.195        2.2985 
-32.461        18.195        2.491 
-31.46         18.195        2.687 
-30.465        18.195        2.8845 
-29.462        18.195        3.0825 
-28.476        18.195        3.2745 
-27.474        18.195        3.4765 
-26.47         18.195        3.6765 
-25.475        18.195        3.8655 
-24.472        18.195        4.071 
-23.478        18.195        4.271 
-22.475        18.195        4.471 
-21.478        18.195        4.6715 
-20.48         18.195        4.869 
-19.48         18.195        5.0645 
-18.489        18.195        5.261 
-17.484        18.195        5.463 
-16.484        18.195        5.663 
-15.489        18.195        5.8625 
-14.488        18.195        6.0685 
-13.496        18.195        6.2665 
-12.492        18.195        6.465 
-11.492        18.195        6.672 
-10.495        18.195        6.879 
-9.493         18.195        7.0805 
-8.499         18.195        7.2905 
-7.492         18.195        7.5065 
-6.494         18.195        7.7125 
-5.499         18.195        7.9175 
-4.499         18.195        8.1235 
-3.506         18.195        8.327 
-2.504         18.195        8.5325 
-1.5           18.195        8.737 
-0.508         18.195        8.943 
 0.497         18.195        9.151 
 1.489         18.195        9.358 
 2.492         18.195        9.567 
 3.489         18.195        9.7745 
 4.488         18.195        9.986 
 5.491         18.195        10.1975 
 6.487         18.195        10.4065 
 7.491         18.195        10.6165 
 8.491         18.195        10.8285 
 9.485         18.195        11.035 
 10.487        18.195        11.242 
 11.482        18.195        11.452 
 12.48         18.195        11.662 
 13.481        18.195        11.8745 
 14.478        18.195        12.086 
 15.482        18.195        12.2995 
 16.477        18.195        12.512 
 17.479        18.195        12.724 
 18.478        18.195        12.937 
 19.474        18.195        13.1485 
 20.479        18.195        13.3655 
 21.472        18.195        13.579 
 22.475        18.195        13.799 
 23.478        18.195        14.0145 
 24.475        18.195        14.2295 
 25.477        18.195        14.441 
 26.468        18.195        14.6585 
 27.466        18.195        14.877 
 28.467        18.195        15.0905 
 29.464        18.195        15.309 
 30.467        18.195        15.527 
 31.461        18.195        15.7395 
 32.463        18.195        15.958 
 33.465        18.195        16.1755 
 34.461        18.195        16.3885 
 35.465        18.195        16.6085 
 36.459        18.195        16.825 
 37.458        18.195        17.041 
 38.46         18.195        17.26 
 39.459        18.195        17.479 
 40.463        18.195        17.701 
 41.457        18.195        17.9185 
 42.452        18.195        18.138 
 43.455        18.195        18.3595 
 44.448        18.195        18.5755 
 45.458        18.195        18.7995 
 46.447        18.195        19.0205 
 47.445        18.195        19.24 
 48.45         18.195        19.4635 
 49.446        18.195        19.6825 
 50.456        18.195        19.9035 
 51.444        18.195        20.126 
 52.441        18.195        20.3455 
 53.445        18.195        20.569 
 54.443        18.195        20.792 
 55.453        18.195        21.015 
 56.445        18.195        21.2325 
 57.441        18.195        21.457 
 58.443        18.195        21.6785 
 59.438        18.195        21.8965 
 60.445        18.195        22.123 
 60.445        19.186        22.2565 
 59.446        19.186        22.029 
 58.458        19.186        21.8085 
 57.454        19.186        21.585 
 56.462        19.186        21.3615 
 55.468        19.186        21.1375 
 54.463        19.186        20.9175 
 53.464        19.186        20.6895 
 52.465        19.186        20.464 
 51.479        19.186        20.2445 
 50.485        19.186        20.021 
 49.475        19.186        19.795 
 48.474        19.186        19.576 
 47.475        19.186        19.351 
 46.481        19.187        19.126 
 45.489        19.187        18.9075 
 44.485        19.187        18.6805 
 43.48         19.187        18.456 
 42.483        19.187        18.2345 
 41.49         19.187        18.0085 
 40.498        19.187        17.787 
 39.49         19.187        17.5605 
 38.489        19.187        17.3385 
 37.492        19.187        17.118 
 36.498        19.187        16.898 
 35.503        19.187        16.6785 
 34.499        19.187        16.457 
 33.498        19.187        16.2375 
 32.498        19.187        16.017 
 31.505        19.187        15.799 
 30.506        19.187        15.58 
 29.501        19.187        15.357 
 28.5          19.187        15.1395 
 27.501        19.187        14.9175 
 26.507        19.187        14.698 
 25.51         19.187        14.478 
 24.507        19.187        14.2565 
 23.508        19.187        14.0375 
 22.507        19.187        13.8185 
 21.51         19.187        13.604 
 20.518        19.187        13.3825 
 19.512        19.187        13.1635 
 18.511        19.187        12.942 
 17.517        19.187        12.724 
 16.515        19.187        12.505 
 15.52         19.187        12.286 
 14.517        19.187        12.0665 
 13.518        19.187        11.8505 
 12.52         19.187        11.6335 
 11.517        19.187        11.4195 
 10.523        19.187        11.2055 
 9.521         19.187        10.99 
 8.523         19.187        10.778 
 7.524         19.187        10.563 
 6.524         19.187        10.3505 
 5.527         19.187        10.1375 
 4.523         19.187        9.9205 
 3.528         19.187        9.705 
 2.527         19.187        9.489 
 1.526         19.187        9.2745 
 0.534         19.187        9.062 
-0.471         19.187        8.8485 
-1.465         19.187        8.6325 
-2.471         19.187        8.418 
-3.47          19.187        8.2105 
-4.466         19.187        7.996 
-5.465         19.187        7.781 
-6.46          19.187        7.5745 
-7.461         19.187        7.363 
-8.463         19.187        7.1525 
-9.457         19.187        6.944 
-10.461        19.187        6.7305 
-11.455        19.187        6.519 
-12.455        19.187        6.3125 
-13.457        19.187        6.1065 
-14.454        19.187        5.889 
-15.456        19.187        5.6765 
-16.453        19.187        5.471 
-17.452        19.187        5.261 
-18.453        19.187        5.045 
-19.447        19.187        4.846 
-20.447        19.187        4.6415 
-21.449        19.187        4.4305 
-22.443        19.187        4.226 
-23.447        19.187        4.02 
-24.445        19.187        3.811 
-25.445        19.187        3.6085 
-26.442        19.187        3.4095 
-27.44         19.187        3.205 
-28.442        19.187        3 
-29.437        19.187        2.795 
-30.436        19.187        2.591 
-31.434        19.187        2.3915 
-32.433        19.187        2.18 
-33.438        19.188        1.9725 
-34.432        19.188        1.769 
-34.432        20.184        1.5045 
-33.455        20.184        1.7015 
-32.458        20.184        1.9075 
-31.461        20.184        2.12 
-30.458        20.185        2.3285 
-29.459        20.185        2.54 
-28.474        20.185        2.7495 
-27.472        20.185        2.959 
-26.471        20.185        3.1725 
-25.471        20.185        3.3835 
-24.473        20.185        3.5945 
-23.477        20.185        3.8095 
-22.474        20.185        4.029 
-21.476        20.185        4.242 
-20.481        20.185        4.4535 
-19.48         20.185        4.6745 
-18.489        20.185        4.8805 
-17.484        20.185        5.0935 
-16.486        20.185        5.3085 
-15.491        20.185        5.5225 
-14.488        20.185        5.7345 
-13.496        20.185        5.9455 
-12.492        20.185        6.1605 
-11.491        20.185        6.3765 
-10.493        20.185        6.5925 
-9.493         20.185        6.8095 
-8.499         20.185        7.023 
-7.493         20.185        7.242 
-6.493         20.185        7.463 
-5.5           20.185        7.68 
-4.5           20.185        7.899 
-3.505         20.185        8.1155 
-2.503         20.185        8.3355 
-1.498         20.185        8.554 
-0.507         20.185        8.771 
 0.498         20.185        8.9895 
 1.49          20.185        9.21 
 2.491         20.185        9.427 
 3.491         20.185        9.6435 
 4.487         20.185        9.864 
 5.49          20.185        10.0825 
 6.486         20.185        10.299 
 7.488         20.185        10.5185 
 8.492         20.185        10.7365 
 9.488         20.185        10.9575 
 10.489        20.185        11.174 
 11.48         20.185        11.391 
 12.48         20.185        11.612 
 13.482        20.185        11.8325 
 14.48         20.185        12.0545 
 15.484        20.185        12.2785 
 16.476        20.185        12.4965 
 17.478        20.185        12.7205 
 18.479        20.185        12.9445 
 19.473        20.185        13.1715 
 20.479        20.185        13.398 
 21.471        20.185        13.615 
 22.475        20.185        13.8395 
 23.479        20.185        14.063 
 24.475        20.185        14.2855 
 25.478        20.185        14.5095 
 26.468        20.185        14.731 
 27.467        20.185        14.954 
 28.468        20.185        15.176 
 29.463        20.185        15.398 
 30.473        20.185        15.623 
 31.464        20.185        15.8435 
 32.462        20.185        16.066 
 33.463        20.185        16.289 
 34.461        20.185        16.5115 
 35.466        20.185        16.737 
 36.459        20.185        16.9585 
 37.458        20.185        17.182 
 38.459        20.185        17.4065 
 39.458        20.185        17.632 
 40.465        20.185        17.8605 
 41.457        20.185        18.0835 
 42.454        20.185        18.309 
 43.454        20.185        18.536 
 44.448        20.185        18.759 
 45.458        20.185        18.9845 
 46.449        20.185        19.206 
 47.445        20.185        19.4325 
 48.447        20.185        19.659 
 49.446        20.185        19.8855 
 50.457        20.185        20.111 
 51.443        20.185        20.336 
 52.442        20.185        20.5605 
 53.446        20.185        20.7895 
 54.442        20.185        21.012 
 55.453        20.185        21.241 
 56.444        20.185        21.467 
 57.444        20.185        21.691 
 58.443        20.185        21.9195 
 59.437        20.185        22.142 
 60.446        20.185        22.3715 
 60.446        21.183        22.4635 
 59.449        21.184        22.2395 
 58.452        21.184        22.0145 
 57.46         21.184        21.788 
 56.462        21.184        21.562 
 55.475        21.184        21.338 
 54.468        21.184        21.112 
 53.466        21.184        20.881 
 52.47         21.184        20.6575 
 51.478        21.185        20.431 
 50.484        21.185        20.2085 
 49.478        21.185        19.98 
 48.477        21.185        19.754 
 47.477        21.185        19.526 
 46.487        21.185        19.3035 
 45.49         21.185        19.0795 
 44.48         21.185        18.849 
 43.482        21.185        18.625 
 42.481        21.185        18.396 
 41.491        21.185        18.1735 
 40.499        21.185        17.9515 
 39.49         21.185        17.7215 
 38.49         21.185        17.4945 
 37.493        21.185        17.288 
 36.501        21.185        17.045 
 35.504        21.185        16.8215 
 34.498        21.185        16.5925 
 33.5          21.185        16.367 
 32.498        21.185        16.14 
 31.504        21.185        15.9165 
 30.508        21.185        15.692 
 29.501        21.185        15.463 
 28.502        21.185        15.239 
 27.501        21.185        15.0175 
 26.507        21.185        14.794 
 25.514        21.185        14.571 
 24.506        21.185        14.345 
 23.508        21.185        14.1205 
 22.505        21.185        13.8945 
 21.511        21.185        13.6735 
 20.517        21.185        13.4495 
 19.511        21.185        13.222 
 18.515        21.185        12.998 
 17.516        21.185        12.774 
 16.517        21.185        12.5505 
 15.521        21.185        12.327 
 14.519        21.185        12.1005 
 13.52         21.185        11.8755 
 12.519        21.185        11.6495 
 11.518        21.185        11.4265 
 10.523        21.185        11.205 
 9.522         21.185        10.9815 
 8.524         21.185        10.7575 
 7.526         21.185        10.5345 
 6.524         21.185        10.3095 
 5.529         21.185        10.09 
 4.526         21.185        9.867 
 3.529         21.185        9.6435 
 2.529         21.185        9.423 
 1.528         21.185        9.2005 
 0.534         21.185        8.9785 
-0.473         21.185        8.7565 
-1.466         21.185        8.535 
-2.467         21.185        8.3125 
-3.47          21.185        8.0915 
-4.463         21.185        7.872 
-5.464         21.185        7.6505 
-6.46          21.185        7.431 
-7.458         21.185        7.2105 
-8.464         21.185        6.989 
-9.457         21.185        6.77 
-10.458        21.185        6.547 
-11.454        21.185        6.3255 
-12.454        21.185        6.104 
-13.459        21.185        5.881 
-14.453        21.185        5.661 
-15.454        21.185        5.443 
-16.454        21.185        5.222 
-17.449        21.185        5.0025 
-18.453        21.185        4.7845 
-19.449        21.185        4.5665 
-20.447        21.185        4.348 
-21.444        21.185        4.133 
-22.445        21.185        3.9145 
-23.449        21.185        3.6945 
-24.44         21.185        3.4815 
-25.445        21.185        3.263 
-26.441        21.185        3.045 
-27.44         21.185        2.8305 
-28.442        21.186        2.6145 
-29.439        21.186        2.3965 
-30.434        21.186        2.179 
-31.433        21.186        1.9555 
-32.433        21.186        1.7395 
-33.439        21.186        1.522 
-34.43         21.186        1.304 
-34.43         22.197        1.2005 
-33.457        22.197        1.4155 
-32.458        22.197        1.631 
-31.457        22.197        1.8485 
-30.457        22.197        2.0715 
-29.459        22.197        2.293 
-28.475        22.197        2.5105 
-27.474        22.197        2.7355 
-26.47         22.197        2.9595 
-25.472        22.197        3.18 
-24.47         22.197        3.405 
-23.476        22.197        3.6255 
-22.476        22.197        3.8465 
-21.477        22.197        4.0715 
-20.482        22.197        4.292 
-19.479        22.197        4.519 
-18.489        22.197        4.7395 
-17.486        22.197        4.963 
-16.486        22.197        5.185 
-15.49         22.197        5.407 
-14.487        22.197        5.6305 
-13.495        22.197        5.851 
-12.492        22.197        6.074 
-11.49         22.197        6.297 
-10.497        22.197        6.5195 
-9.493         22.197        6.7445 
-8.499         22.197        6.9675 
-7.492         22.197        7.1945 
-6.494         22.197        7.4185 
-5.5           22.197        7.642 
-4.498         22.197        7.868 
-3.506         22.197        8.089 
-2.504         22.197        8.315 
-1.499         22.197        8.542 
-0.509         22.197        8.763 
 0.497         22.197        8.9945 
 1.489         22.197        9.2155 
 2.492         22.197        9.4405 
 3.491         22.197        9.6685 
 4.488         22.197        9.894 
 5.492         22.197        10.1195 
 6.488         22.197        10.3455 
 7.489         22.197        10.572 
 8.493         22.197        10.797 
 9.486         22.197        11.023 
 10.487        22.197        11.247 
 11.481        22.197        11.471 
 12.481        22.197        11.699 
 13.482        22.197        11.924 
 14.478        22.197        12.15 
 15.483        22.197        12.3775 
 16.477        22.197        12.6025 
 17.479        22.197        12.828 
 18.477        22.197        13.052 
 19.473        22.197        13.2785 
 20.479        22.197        13.505 
 21.471        22.197        13.7285 
 22.476        22.197        13.955 
 23.477        22.197        14.181 
 24.476        22.197        14.4065 
 25.478        22.197        14.634 
 26.469        22.197        14.8575 
 27.467        22.197        15.082 
 28.468        22.197        15.3085 
 29.465        22.197        15.5335 
 30.469        22.197        15.761 
 31.461        22.197        15.9855 
 32.463        22.197        16.2115 
 33.464        22.197        16.4375 
 34.461        22.197        16.6625 
 35.466        22.197        16.8905 
 36.458        22.197        17.113 
 37.458        22.197        17.34 
 38.46         22.197        17.567 
 39.458        22.197        17.79 
 40.465        22.197        18.0215 
 41.457        22.197        18.246 
 42.452        22.197        18.47 
 43.454        22.197        18.6985 
 44.448        22.197        18.9215 
 45.458        22.197        19.1485 
 46.446        22.197        19.371 
 47.444        22.197        19.595 
 48.447        22.197        19.8215 
 49.446        22.197        20.046 
 50.456        22.197        20.2725 
 51.443        22.197        20.496 
 52.44         22.197        20.727 
 53.445        22.197        20.9535 
 54.444        22.197        21.176 
 55.451        22.197        21.4015 
 56.442        22.197        21.629 
 57.441        22.197        21.8495 
 58.443        22.197        22.076 
 59.439        22.197        22.302 
 60.444        22.197        22.5275 
 60.444        23.193        22.576 
 59.447        23.193        22.354 
 58.452        23.193        22.1315 
 57.455        23.193        21.907 
 56.463        23.193        21.687 
 55.471        23.193        21.465 
 54.466        23.193        21.239 
 53.466        23.194        21.0155 
 52.465        23.194        20.793 
 51.474        23.194        20.5685 
 50.482        23.194        20.3475 
 49.477        23.194        20.123 
 48.473        23.194        19.9 
 47.478        23.194        19.6765 
 46.481        23.194        19.4555 
 45.488        23.194        19.231 
 44.485        23.194        19.0035 
 43.481        23.194        18.7775 
 42.482        23.194        18.553 
 41.488        23.194        18.33 
 40.498        23.194        18.1075 
 39.491        23.194        17.882 
 38.49         23.194        17.658 
 37.491        23.194        17.4315 
 36.498        23.194        17.207 
 35.504        23.194        16.9835 
 34.498        23.194        16.756 
 33.497        23.194        16.5285 
 32.497        23.194        16.3055 
 31.503        23.194        16.08 
 30.505        23.194        15.8545 
 29.501        23.194        15.6285 
 28.501        23.194        15.4015 
 27.501        23.194        15.1745 
 26.507        23.194        14.9515 
 25.51         23.194        14.726 
 24.507        23.194        14.498 
 23.508        23.194        14.2745 
 22.509        23.194        14.0475 
 21.51         23.194        13.822 
 20.518        23.194        13.599 
 19.512        23.194        13.372 
 18.514        23.194        13.144 
 17.517        23.194        12.9215 
 16.514        23.194        12.696 
 15.52         23.194        12.4715 
 14.516        23.194        12.245 
 13.518        23.194        12.02 
 12.519        23.194        11.7925 
 11.517        23.194        11.5665 
 10.523        23.194        11.3445 
 9.522         23.194        11.117 
 8.525         23.194        10.8915 
 7.525         23.194        10.666 
 6.524         23.194        10.4405 
 5.528         23.194        10.2125 
 4.525         23.194        9.99 
 3.53          23.194        9.7635 
 2.529         23.194        9.5355 
 1.526         23.194        9.3125 
 0.536         23.194        9.0865 
-0.471         23.194        8.8565 
-1.466         23.194        8.6305 
-2.468         23.194        8.4035 
-3.469         23.194        8.1755 
-4.466         23.194        7.953 
-5.465         23.194        7.7235 
-6.459         23.194        7.4965 
-7.458         23.194        7.269 
-8.464         23.194        7.046 
-9.46          23.194        6.817 
-10.46         23.194        6.5995 
-11.457        23.194        6.3635 
-12.454        23.194        6.138 
-13.458        23.194        5.9095 
-14.454        23.194        5.6835 
-15.453        23.194        5.457 
-16.45         23.194        5.231 
-17.452        23.194        5.004 
-18.453        23.194        4.7765 
-19.453        23.194        4.5505 
-20.447        23.194        4.325 
-21.448        23.194        4.101 
-22.449        23.194        3.875 
-23.449        23.194        3.6505 
-24.441        23.194        3.427 
-25.444        23.194        3.201 
-26.441        23.194        2.9775 
-27.438        23.194        2.752 
-28.442        23.194        2.526 
-29.437        23.194        2.3025 
-30.436        23.194        2.08 
-31.435        23.194        1.8565 
-32.436        23.194        1.632 
-33.437        23.194        1.4095 
-34.43         23.195        1.188 
-34.43         24.187        1.247 
-33.454        24.187        1.4695 
-32.462        24.187        1.695 
-31.462        24.187        1.9235 
-30.46         24.188        2.153 
-29.463        24.188        2.3815 
-28.474        24.188        2.606 
-27.472        24.188        2.834 
-26.47         24.188        3.0645 
-25.474        24.188        3.2915 
-24.471        24.188        3.5195 
-23.478        24.188        3.7445 
-22.476        24.188        3.9735 
-21.477        24.188        4.199 
-20.482        24.188        4.4245 
-19.48         24.188        4.654 
-18.49         24.188        4.876 
-17.484        24.188        5.1035 
-16.485        24.188        5.3345 
-15.49         24.188        5.557 
-14.487        24.188        5.784 
-13.498        24.188        6.0115 
-12.492        24.188        6.239 
-11.492        24.188        6.4645 
-10.494        24.188        6.6935 
-9.493         24.188        6.9205 
-8.498         24.188        7.144 
-7.492         24.188        7.376 
-6.494         24.188        7.604 
-5.497         24.188        7.828 
-4.499         24.188        8.0595 
-3.506         24.188        8.283 
-2.501         24.188        8.508 
-1.502         24.188        8.74 
-0.504         24.188        8.967 
 0.497         24.188        9.1895 
 1.491         24.188        9.4175 
 2.49          24.188        9.643 
 3.49          24.188        9.866 
 4.488         24.188        10.0935 
 5.489         24.188        10.322 
 6.487         24.188        10.5435 
 7.489         24.188        10.7715 
 8.494         24.188        11 
 9.486         24.188        11.221 
 10.487        24.188        11.448 
 11.48         24.188        11.6735 
 12.481        24.188        11.896 
 13.486        24.188        12.1235 
 14.479        24.188        12.349 
 15.484        24.188        12.5755 
 16.476        24.188        12.7985 
 17.477        24.188        13.026 
 18.481        24.188        13.2525 
 19.478        24.188        13.477 
 20.478        24.188        13.703 
 21.472        24.188        13.9275 
 22.477        24.188        14.1505 
 23.478        24.188        14.374 
 24.476        24.188        14.599 
 25.479        24.188        14.822 
 26.469        24.188        15.0445 
 27.465        24.188        15.2695 
 28.468        24.188        15.492 
 29.466        24.188        15.7165 
 30.469        24.188        15.942 
 31.464        24.188        16.1635 
 32.462        24.188        16.3885 
 33.464        24.188        16.613 
 34.46         24.188        16.8355 
 35.465        24.188        17.0615 
 36.46         24.188        17.2845 
 37.457        24.188        17.5075 
 38.46         24.188        17.73 
 39.459        24.188        17.952 
 40.464        24.188        18.1745 
 41.456        24.188        18.3955 
 42.453        24.188        18.618 
 43.457        24.188        18.8405 
 44.448        24.188        19.0605 
 45.457        24.188        19.285 
 46.447        24.188        19.504 
 47.444        24.188        19.726 
 48.451        24.188        19.95 
 49.446        24.188        20.172 
 50.456        24.188        20.394 
 51.445        24.188        20.614 
 52.442        24.188        20.8345 
 53.445        24.188        21.0605 
 54.445        24.188        21.2815 
 55.452        24.188        21.499 
 56.442        24.188        21.7205 
 57.439        24.188        21.94 
 58.445        24.188        22.158 
 59.439        24.188        22.377 
 60.444        24.188        22.5975 
 60.445        25.179        22.598 
 59.45         25.179        22.3845 
 58.457        25.179        22.171 
 57.456        25.179        21.9525 
 56.462        25.179        21.7385 
 55.47         25.179        21.523 
 54.467        25.18         21.304 
 53.469        25.18         21.0885 
 52.463        25.18         20.8695 
 51.477        25.18         20.654 
 50.484        25.18         20.438 
 49.479        25.18         20.219 
 48.478        25.18         20.0005 
 47.476        25.18         19.7805 
 46.486        25.18         19.5645 
 45.489        25.18         19.347 
 44.485        25.18         19.1265 
 43.48         25.18         18.907 
 42.484        25.18         18.689 
 41.494        25.18         18.4715 
 40.498        25.18         18.255 
 39.496        25.18         18.036 
 38.49         25.18         17.8155 
 37.49         25.18         17.5975 
 36.5          25.18         17.378 
 35.504        25.18         17.1595 
 34.499        25.18         16.9375 
 33.498        25.18         16.718 
 32.497        25.18         16.496 
 31.506        25.18         16.279 
 30.505        25.18         16.067 
 29.501        25.18         15.8355 
 28.501        25.18         15.6165 
 27.502        25.18         15.3995 
 26.508        25.18         15.1745 
 25.511        25.18         14.96 
 24.507        25.18         14.735 
 23.509        25.18         14.5085 
 22.508        25.18         14.285 
 21.511        25.18         14.069 
 20.518        25.18         13.839 
 19.512        25.18         13.6215 
 18.512        25.18         13.394 
 17.517        25.18         13.17 
 16.513        25.18         12.951 
 15.521        25.18         12.7275 
 14.517        25.18         12.5025 
 13.518        25.18         12.286 
 12.522        25.18         12.062 
 11.518        25.18         11.835 
 10.522        25.18         11.6235 
 9.523         25.18         11.392 
 8.524         25.18         11.176 
 7.526         25.18         10.9565 
 6.523         25.18         10.7315 
 5.526         25.18         10.5025 
 4.524         25.18         10.27 
 3.528         25.18         10.05 
 2.529         25.18         9.8235 
 1.526         25.18         9.5955 
 0.534         25.18         9.379 
-0.471         25.18         9.1505 
-1.464         25.18         8.93 
-2.466         25.18         8.7 
-3.47          25.18         8.468 
-4.464         25.18         8.2465 
-5.468         25.18         8.019 
-6.46          25.18         7.793 
-7.458         25.18         7.5625 
-8.462         25.18         7.3365 
-9.459         25.18         7.12 
-10.46         25.18         6.8785 
-11.455        25.18         6.657 
-12.457        25.18         6.427 
-13.458        25.18         6.196 
-14.453        25.18         5.974 
-15.454        25.18         5.747 
-16.453        25.18         5.521 
-17.452        25.18         5.2945 
-18.456        25.18         5.067 
-19.451        25.18         4.8425 
-20.446        25.18         4.616 
-21.446        25.18         4.3885 
-22.444        25.18         4.158 
-23.448        25.18         3.9285 
-24.441        25.18         3.7055 
-25.441        25.18         3.474 
-26.442        25.18         3.2445 
-27.44         25.18         3.0185 
-28.442        25.18         2.79 
-29.437        25.18         2.5615 
-30.435        25.18         2.3345 
-31.432        25.18         2.107 
-32.432        25.18         1.8745 
-33.439        25.181        1.647 
-34.431        25.181        1.4195 
-34.431        26.18         1.6815 
-33.454        26.18         1.9115 
-32.455        26.18         2.139 
-31.456        26.18         2.3655 
-30.46         26.18         2.593 
-29.462        26.181        2.818 
-28.475        26.181        3.04 
-27.473        26.181        3.269 
-26.47         26.181        3.4995 
-25.471        26.181        3.7275 
-24.473        26.181        3.953 
-23.478        26.181        4.1775 
-22.474        26.181        4.4025 
-21.477        26.181        4.627 
-20.48         26.181        4.858 
-19.477        26.18         5.0785 
-18.49         26.18         5.306 
-17.485        26.18         5.582 
-16.486        26.18         5.757 
-15.488        26.18         5.9805 
-14.488        26.18         6.208 
-13.495        26.18         6.4335 
-12.493        26.18         6.6555 
-11.493        26.18         6.881 
-10.493        26.18         7.1105 
-9.494         26.18         7.33 
-8.498         26.18         7.5535 
-7.493         26.18         7.7885 
-6.493         26.18         8.011 
-5.501         26.18         8.234 
-4.5           26.18         8.463 
-3.505         26.18         8.6805 
-2.502         26.18         8.906 
-1.5           26.18         9.1315 
-0.507         26.18         9.35 
 0.497         26.18         9.578 
 1.488         26.18         9.795 
 2.491         26.18         10.0175 
 3.495         26.18         10.2425 
 4.488         26.18         10.465 
 5.491         26.18         10.688 
 6.487         26.18         10.907 
 7.49          26.18         11.126 
 8.49          26.18         11.347 
 9.487         26.18         11.566 
 10.488        26.18         11.79 
 11.48         26.18         12.0065 
 12.48         26.18         12.2305 
 13.484        26.18         12.4515 
 14.479        26.18         12.6685 
 15.483        26.18         12.8905 
 16.477        26.18         13.108 
 17.478        26.18         13.3265 
 18.479        26.18         13.5485 
 19.474        26.18         13.768 
 20.48         26.18         13.994 
 21.474        26.18         14.2025 
 22.474        26.18         14.42 
 23.476        26.18         14.6395 
 24.474        26.181        14.8565 
 25.478        26.181        15.0725 
 26.467        26.181        15.292 
 27.467        26.181        15.504 
 28.467        26.181        15.721 
 29.464        26.181        15.9375 
 30.47         26.181        16.1555 
 31.462        26.181        16.3695 
 32.461        26.181        16.585 
 33.464        26.181        16.8045 
 34.461        26.181        17.0195 
 35.465        26.181        17.2375 
 36.459        26.181        17.452 
 37.459        26.181        17.668 
 38.459        26.181        17.883 
 39.459        26.181        18.0985 
 40.466        26.181        18.314 
 41.456        26.181        18.5265 
 42.455        26.181        18.7415 
 43.455        26.181        18.9555 
 44.448        26.181        19.1695 
 45.458        26.181        19.384 
 46.447        26.181        19.5955 
 47.444        26.181        19.809 
 48.447        26.181        20.022 
 49.447        26.181        20.237 
 50.456        26.181        20.4505 
 51.444        26.181        20.661 
 52.441        26.181        20.875 
 53.445        26.181        21.088 
 54.442        26.181        21.2975 
 55.451        26.181        21.51 
 56.443        26.181        21.7195 
 57.441        26.181        21.932 
 58.444        26.181        22.1485 
 59.437        26.181        22.358 
 60.445        26.181        22.568 
 60.445        27.192        22.5145 
 59.448        27.192        22.31 
 58.45         27.192        22.1095 
 57.458        27.192        21.9015 
 56.458        27.192        21.6965 
 55.468        27.192        21.4905 
 54.465        27.192        21.284 
 53.467        27.192        21.079 
 52.468        27.192        20.873 
 51.477        27.192        20.665 
 50.483        27.192        20.462 
 49.473        27.192        20.2525 
 48.477        27.192        20.0455 
 47.479        27.192        19.8395 
 46.483        27.192        19.631 
 45.489        27.192        19.424 
 44.48         27.192        19.214 
 43.481        27.192        19.0055 
 42.485        27.192        18.796 
 41.494        27.192        18.586 
 40.5          27.192        18.3775 
 39.491        27.192        18.167 
 38.489        27.192        17.958 
 37.492        27.192        17.7495 
 36.502        27.192        17.541 
 35.505        27.192        17.33 
 34.499        27.192        17.1175 
 33.498        27.192        16.9055 
 32.498        27.192        16.694 
 31.504        27.192        16.4885 
 30.508        27.192        16.2735 
 29.5          27.192        16.061 
 28.501        27.192        15.857 
 27.499        27.192        15.6375 
 26.507        27.192        15.4275 
 25.513        27.192        15.223 
 24.506        27.192        15.01 
 23.509        27.192        14.7935 
 22.505        27.192        14.591 
 21.513        27.192        14.3735 
 20.518        27.192        14.1635 
 19.515        27.192        13.949 
 18.515        27.192        13.7355 
 17.517        27.192        13.5155 
 16.516        27.192        13.3045 
 15.52         27.192        13.0825 
 14.517        27.192        12.8695 
 13.52         27.192        12.655 
 12.518        27.192        12.441 
 11.518        27.192        12.226 
 10.522        27.192        12.01 
 9.522         27.192        11.7945 
 8.524         27.192        11.573 
 7.526         27.192        11.357 
 6.524         27.192        11.139 
 5.529         27.192        10.9225 
 4.525         27.192        10.704 
 3.528         27.192        10.4875 
 2.531         27.192        10.2685 
 1.528         27.192        10.0495 
 0.533         27.192        9.8305 
-0.474         27.192        9.609 
-1.466         27.192        9.39 
-2.465         27.192        9.172 
-3.47          27.192        8.9525 
-4.463         27.192        8.735 
-5.468         27.192        8.5105 
-6.461         27.192        8.2925 
-7.458         27.192        8.072 
-8.463         27.192        7.8475 
-9.459         27.192        7.628 
-10.46         27.192        7.403 
-11.457        27.192        7.1805 
-12.454        27.192        6.961 
-13.457        27.192        6.738 
-14.453        27.193        6.516 
-15.455        27.193        6.291 
-16.453        27.193        6.073 
-17.453        27.193        5.8505 
-18.455        27.193        5.6325 
-19.447        27.193        5.409 
-20.451        27.193        5.192 
-21.448        27.193        4.9645 
-22.441        27.193        4.7415 
-23.447        27.193        4.5195 
-24.44         27.193        4.3 
-25.442        27.193        4.0715 
-26.442        27.193        3.8445 
-27.441        27.193        3.619 
-28.442        27.193        3.4035 
-29.436        27.193        3.17 
-30.436        27.193        2.9405 
-31.434        27.193        2.7155 
-32.432        27.193        2.4865 
-33.438        27.193        2.269 
-34.43         27.193        2.042 
-34.43         28.194        2.479 
-33.453        28.194        2.725 
-32.457        28.194        2.924 
-31.457        28.194        3.1535 
-30.46         28.194        3.371 
-29.46         28.194        3.591 
-28.476        28.194        3.81 
-27.471        28.194        4.0315 
-26.472        28.194        4.2475 
-25.471        28.194        4.467 
-24.472        28.194        4.687 
-23.478        28.194        4.906 
-22.476        28.194        5.126 
-21.479        28.194        5.3425 
-20.481        28.194        5.56 
-19.481        28.194        5.779 
-18.491        28.194        5.9955 
-17.488        28.194        6.215 
-16.483        28.194        6.435 
-15.49         28.194        6.648 
-14.486        28.194        6.866 
-13.495        28.194        7.0805 
-12.495        28.194        7.298 
-11.493        28.194        7.516 
-10.497        28.194        7.734 
-9.491         28.194        7.9515 
-8.497         28.194        8.165 
-7.494         28.194        8.3815 
-6.494         28.194        8.598 
-5.501         28.194        8.8115 
-4.498         28.194        9.027 
-3.504         28.194        9.2395 
-2.502         28.194        9.454 
-1.502         28.194        9.6685 
-0.508         28.194        9.885 
 0.496         28.194        10.0985 
 1.49          28.194        10.313 
 2.492         28.194        10.525 
 3.49          28.194        10.7395 
 4.487         28.194        10.9505 
 5.491         28.194        11.164 
 6.486         28.194        11.374 
 7.493         28.194        11.5865 
 8.491         28.194        11.7965 
 9.486         28.194        12.0075 
 10.487        28.194        12.2175 
 11.479        28.194        12.428 
 12.483        28.194        12.6405 
 13.483        28.194        12.852 
 14.481        28.194        13.0685 
 15.482        28.194        13.2775 
 16.475        28.194        13.4835 
 17.479        28.194        13.6945 
 18.479        28.194        13.9025 
 19.476        28.194        14.1105 
 20.477        28.194        14.3155 
 21.469        28.194        14.524 
 22.476        28.194        14.7275 
 23.477        28.194        14.9355 
 24.476        28.194        15.1415 
 25.477        28.194        15.348 
 26.467        28.194        15.551 
 27.466        28.194        15.7565 
 28.467        28.194        15.9645 
 29.464        28.194        16.1665 
 30.468        28.194        16.374 
 31.461        28.194        16.577 
 32.461        28.194        16.782 
 33.463        28.194        16.988 
 34.463        28.194        17.192 
 35.465        28.194        17.398 
 36.459        28.194        17.6 
 37.457        28.194        17.8025 
 38.46         28.194        18.006 
 39.458        28.194        18.2075 
 40.464        28.194        18.411 
 41.457        28.194        18.611 
 42.452        28.194        18.814 
 43.455        28.194        19.0175 
 44.449        28.194        19.2195 
 45.457        28.194        19.423 
 46.448        28.194        19.6235 
 47.447        28.194        19.8265 
 48.449        28.194        20.029 
 49.448        28.194        20.23 
 50.455        28.194        20.4285 
 51.444        28.194        20.628 
 52.441        28.194        20.828 
 53.447        28.194        21.029 
 54.445        28.194        21.2275 
 55.45         28.194        21.4275 
 56.442        28.194        21.623 
 57.443        28.194        21.821 
 58.444        28.194        22.0255 
 59.439        28.194        22.2225 
 60.445        28.194        22.4205 
 60.445        29.186        22.313 
 59.447        29.186        22.124 
 58.45         29.186        21.9305 
 57.453        29.186        21.738 
 56.459        29.186        21.5465 
 55.468        29.186        21.358 
 54.466        29.186        21.1625 
 53.469        29.186        20.971 
 52.466        29.186        20.778 
 51.473        29.186        20.587 
 50.483        29.186        20.3975 
 49.478        29.187        20.204 
 48.476        29.187        20.0105 
 47.472        29.187        19.8155 
 46.486        29.187        19.623 
 45.489        29.187        19.429 
 44.484        29.187        19.2315 
 43.481        29.187        19.0345 
 42.482        29.187        18.84 
 41.495        29.187        18.6465 
 40.499        29.187        18.452 
 39.493        29.187        18.255 
 38.49         29.187        18.0575 
 37.496        29.187        17.862 
 36.5          29.187        17.6675 
 35.504        29.187        17.471 
 34.499        29.187        17.2725 
 33.498        29.187        17.076 
 32.498        29.187        16.8765 
 31.504        29.187        16.68 
 30.507        29.187        16.482 
 29.501        29.187        16.283 
 28.503        29.187        16.0835 
 27.502        29.187        15.8855 
 26.507        29.187        15.688 
 25.513        29.187        15.4895 
 24.507        29.187        15.2905 
 23.508        29.187        15.091 
 22.51         29.187        14.8885 
 21.51         29.187        14.688 
 20.518        29.187        14.4885 
 19.515        29.187        14.2855 
 18.515        29.187        14.083 
 17.516        29.187        13.8805 
 16.517        29.187        13.6795 
 15.521        29.187        13.478 
 14.516        29.187        13.274 
 13.521        29.187        13.0735 
 12.52         29.187        12.869 
 11.517        29.187        12.667 
 10.522        29.187        12.466 
 9.522         29.187        12.261 
 8.525         29.187        12.0595 
 7.525         29.187        11.853 
 6.524         29.187        11.65 
 5.53          29.187        11.4485 
 4.52          29.187        11.237 
 3.528         29.187        11.031 
 2.529         29.187        10.8245 
 1.528         29.187        10.6195 
 0.536         29.187        10.4145 
-0.471         29.187        10.208 
-1.468         29.187        10.004 
-2.466         29.187        9.7975 
-3.47          29.187        9.5895 
-4.472         29.187        9.3815 
-5.467         29.187        9.173 
-6.461         29.187        8.9665 
-7.46          29.187        8.7595 
-8.462         29.187        8.5515 
-9.458         29.187        8.345 
-10.462        29.187        8.1375 
-11.454        29.187        7.929 
-12.457        29.187        7.7175 
-13.457        29.187        7.51 
-14.453        29.187        7.2985 
-15.451        29.187        7.0885 
-16.453        29.187        6.8795 
-17.451        29.187        6.6705 
-18.453        29.187        6.4635 
-19.448        29.187        6.237 
-20.451        29.187        6.0215 
-21.443        29.187        5.809 
-22.443        29.187        5.5975 
-23.448        29.187        5.382 
-24.441        29.187        5.17 
-25.442        29.187        4.9595 
-26.44         29.187        4.745 
-27.44         29.187        4.5345 
-28.442        29.187        4.322 
-29.437        29.187        4.1165 
-30.435        29.187        3.897 
-31.435        29.187        3.683 
-32.431        29.187        3.459 
-33.443        29.187        3.2435 
-34.431        29.187        3.025 
-34.432        30.177        3.6075 
-33.452        30.177        3.8265 
-32.457        30.177        4.0285 
-31.461        30.177        4.2345 
-30.458        30.177        4.441 
-29.461        30.177        4.646 
-28.475        30.177        4.8475 
-27.473        30.177        5.058 
-26.472        30.177        5.2645 
-25.47         30.177        5.4705 
-24.472        30.177        5.6765 
-23.477        30.177        5.8775 
-22.476        30.177        6.082 
-21.477        30.177        6.2945 
-20.482        30.177        6.4925 
-19.482        30.177        6.6995 
-18.491        30.177        6.9005 
-17.485        30.177        7.1055 
-16.483        30.177        7.308 
-15.49         30.177        7.5105 
-14.488        30.177        7.718 
-13.495        30.177        7.92 
-12.495        30.177        8.124 
-11.493        30.177        8.328 
-10.495        30.177        8.529 
-9.492         30.177        8.73 
-8.499         30.177        8.9315 
-7.493         30.177        9.1355 
-6.494         30.177        9.3365 
-5.5           30.177        9.536 
-4.499         30.177        9.7355 
-3.503         30.177        9.933 
-2.503         30.177        10.135 
-1.501         30.177        10.335 
-0.507         30.177        10.5335 
 0.496         30.177        10.732 
 1.49          30.177        10.93 
 2.491         30.177        11.1285 
 3.49          30.177        11.3285 
 4.488         30.177        11.526 
 5.491         30.177        11.723 
 6.487         30.177        11.9185 
 7.493         30.177        12.115 
 8.491         30.177        12.325 
 9.487         30.177        12.506 
 10.486        30.177        12.701 
 11.482        30.177        12.8945 
 12.48         30.177        13.089 
 13.484        30.177        13.2855 
 14.481        30.177        13.488 
 15.484        30.177        13.6765 
 16.475        30.177        13.8725 
 17.482        30.177        14.0695 
 18.479        30.177        14.262 
 19.476        30.177        14.4605 
 20.478        30.177        14.6525 
 21.47         30.177        14.845 
 22.475        30.177        15.038 
 23.477        30.177        15.231 
 24.475        30.177        15.4195 
 25.477        30.177        15.6105 
 26.467        30.177        15.8085 
 27.467        30.177        15.997 
 28.467        30.177        16.1835 
 29.465        30.177        16.3735 
 30.469        30.177        16.5665 
 31.462        30.177        16.755 
 32.461        30.177        16.9425 
 33.464        30.177        17.134 
 34.461        30.177        17.3245 
 35.465        30.177        17.516 
 36.46         30.177        17.704 
 37.457        30.177        17.892 
 38.461        30.177        18.0795 
 39.458        30.177        18.267 
 40.464        30.177        18.4575 
 41.456        30.177        18.6435 
 42.452        30.177        18.832 
 43.453        30.177        19.019 
 44.448        30.177        19.206 
 45.458        30.177        19.394 
 46.448        30.177        19.5785 
 47.447        30.177        19.7665 
 48.449        30.177        19.9525 
 49.446        30.177        20.14 
 50.457        30.177        20.33 
 51.444        30.177        20.5145 
 52.441        30.177        20.6965 
 53.444        30.177        20.88 
 54.444        30.177        21.0625 
 55.451        30.177        21.2485 
 56.442        30.177        21.4305 
 57.442        30.177        21.612 
 58.443        30.177        21.7985 
 59.439        30.177        21.9825 
 60.445        30.177        22.171 
 60.446        31.176        22.0065 
 59.446        31.176        21.8305 
 58.451        31.177        21.6545 
 57.464        31.177        21.482 
 56.464        31.177        21.307 
 55.475        31.177        21.131 
 54.468        31.177        20.9535 
 53.469        31.178        20.775 
 52.473        31.178        20.5995 
 51.478        31.178        20.424 
 50.485        31.178        20.2495 
 49.477        31.178        20.069 
 48.478        31.178        19.892 
 47.478        31.178        19.714 
 46.486        31.178        19.5345 
 45.49         31.178        19.357 
 44.484        31.178        19.179 
 43.481        31.178        19 
 42.479        31.178        18.8185 
 41.494        31.178        18.642 
 40.499        31.178        18.464 
 39.491        31.178        18.282 
 38.488        31.178        18.1015 
 37.49         31.178        17.9215 
 36.5          31.178        17.7375 
 35.503        31.178        17.5595 
 34.499        31.178        17.3825 
 33.499        31.178        17.2045 
 32.497        31.178        17.017 
 31.505        31.178        16.8395 
 30.506        31.178        16.6575 
 29.503        31.178        16.473 
 28.502        31.178        16.2955 
 27.5          31.178        16.1095 
 26.507        31.178        15.9285 
 25.511        31.178        15.7485 
 24.509        31.178        15.564 
 23.508        31.178        15.3775 
 22.51         31.178        15.1955 
 21.511        31.178        15.0095 
 20.518        31.178        14.827 
 19.516        31.178        14.641 
 18.517        31.178        14.4545 
 17.516        31.178        14.268 
 16.516        31.178        14.083 
 15.519        31.178        13.8985 
 14.516        31.178        13.713 
 13.52         31.178        13.5275 
 12.522        31.178        13.342 
 11.517        31.178        13.1565 
 10.519        31.178        12.971 
 9.523         31.178        12.7855 
 8.523         31.178        12.5985 
 7.526         31.178        12.4095 
 6.524         31.178        12.221 
 5.529         31.178        12.035 
 4.524         31.178        11.8445 
 3.528         31.178        11.657 
 2.53          31.178        11.4685 
 1.528         31.178        11.281 
 0.534         31.178        11.0915 
-0.473         31.178        10.901 
-1.467         31.178        10.7115 
-2.466         31.178        10.5185 
-3.468         31.178        10.3295 
-4.461         31.178        10.1395 
-5.467         31.178        9.9465 
-6.46          31.178        9.7575 
-7.459         31.178        9.5645 
-8.464         31.178        9.373 
-9.458         31.178        9.1845 
-10.459        31.178        8.999 
-11.456        31.178        8.7985 
-12.457        31.178        8.6055 
-13.459        31.178        8.417 
-14.453        31.178        8.229 
-15.452        31.178        8.036 
-16.451        31.178        7.8455 
-17.451        31.178        7.652 
-18.454        31.178        7.4555 
-19.446        31.178        7.262 
-20.451        31.178        7.062 
-21.444        31.178        6.868 
-22.444        31.178        6.6755 
-23.447        31.178        6.473 
-24.442        31.178        6.278 
-25.443        31.178        6.081 
-26.442        31.178        5.8885 
-27.439        31.178        5.6935 
-28.441        31.178        5.4985 
-29.435        31.178        5.306 
-30.436        31.178        5.1125 
-31.433        31.178        4.9165 
-32.433        31.178        4.715 
-33.439        31.178        4.5115 
-34.431        31.178        4.316 
-34.431        32.188        5.012 
-33.454        32.188        5.198 
-32.459        32.187        5.388 
-31.454        32.187        5.5785 
-30.458        32.187        5.761 
-29.459        32.187        5.953 
-28.476        32.187        6.1355 
-27.471        32.187        6.3255 
-26.471        32.187        6.516 
-25.474        32.187        6.705 
-24.473        32.187        6.8905 
-23.478        32.187        7.0755 
-22.476        32.187        7.2625 
-21.478        32.187        7.4465 
-20.48         32.187        7.6285 
-19.481        32.187        7.812 
-18.491        32.187        7.995 
-17.483        32.187        8.18 
-16.483        32.187        8.3625 
-15.49         32.187        8.5445 
-14.486        32.187        8.7285 
-13.496        32.187        8.9085 
-12.492        32.187        9.087 
-11.493        32.187        9.2725 
-10.495        32.187        9.4475 
-9.493         32.187        9.633 
-8.497         32.187        9.817 
-7.493         32.187        9.998 
-6.494         32.187        10.1755 
-5.499         32.187        10.354 
-4.498         32.187        10.534 
-3.504         32.187        10.7125 
-2.503         32.187        10.8985 
-1.503         32.187        11.0785 
-0.506         32.187        11.2565 
 0.497         32.187        11.4335 
 1.487         32.187        11.6135 
 2.491         32.187        11.795 
 3.493         32.187        11.979 
 4.485         32.187        12.157 
 5.494         32.187        12.3365 
 6.489         32.187        12.5155 
 7.491         32.187        12.6905 
 8.493         32.187        12.8655 
 9.486         32.187        13.0435 
 10.487        32.187        13.2215 
 11.48         32.187        13.396 
 12.482        32.187        13.5735 
 13.484        32.187        13.751 
 14.479        32.187        13.9255 
 15.484        32.187        14.1025 
 16.475        32.187        14.275 
 17.479        32.187        14.4535 
 18.48         32.187        14.6325 
 19.473        32.187        14.807 
 20.478        32.187        14.984 
 21.469        32.187        15.1575 
 22.478        32.187        15.332 
 23.477        32.187        15.5085 
 24.474        32.187        15.6805 
 25.477        32.187        15.8535 
 26.467        32.187        16.0295 
 27.467        32.187        16.1985 
 28.467        32.187        16.3705 
 29.464        32.187        16.546 
 30.468        32.187        16.7165 
 31.462        32.187        16.89 
 32.463        32.187        17.0575 
 33.464        32.187        17.2295 
 34.462        32.187        17.403 
 35.465        32.187        17.5765 
 36.457        32.187        17.7455 
 37.46         32.187        17.9205 
 38.459        32.187        18.092 
 39.457        32.187        18.262 
 40.464        32.187        18.434 
 41.455        32.187        18.604 
 42.452        32.187        18.775 
 43.453        32.187        18.945 
 44.449        32.187        19.1165 
 45.457        32.187        19.284 
 46.448        32.187        19.4535 
 47.445        32.187        19.6205 
 48.448        32.187        19.789 
 49.446        32.187        19.959 
 50.456        32.187        20.1285 
 51.444        32.187        20.2975 
 52.44         32.187        20.463 
 53.445        32.187        20.632 
 54.444        32.187        20.7985 
 55.449        32.187        20.967 
 56.443        32.187        21.133 
 57.44         32.187        21.302 
 58.443        32.187        21.468 
 59.438        32.187        21.641 
 60.444        32.187        21.8075 
 60.444        33.187        21.586 
 59.444        33.187        21.4245 
 58.452        33.187        21.2685 
 57.458        33.187        21.1125 
 56.462        33.187        20.9545 
 55.468        33.188        20.794 
 54.466        33.188        20.636 
 53.466        33.188        20.4775 
 52.468        33.188        20.316 
 51.479        33.188        20.1625 
 50.484        33.188        20.004 
 49.478        33.188        19.839 
 48.476        33.188        19.6825 
 47.477        33.188        19.5225 
 46.485        33.188        19.36 
 45.49         33.188        19.2025 
 44.484        33.188        19.0475 
 43.481        33.188        18.881 
 42.484        33.188        18.7195 
 41.491        33.188        18.5655 
 40.499        33.188        18.408 
 39.49         33.188        18.239 
 38.489        33.188        18.0795 
 37.493        33.188        17.918 
 36.5          33.188        17.755 
 35.503        33.188        17.595 
 34.499        33.188        17.43 
 33.498        33.188        17.268 
 32.498        33.188        17.104 
 31.506        33.188        16.9445 
 30.508        33.188        16.78 
 29.502        33.188        16.62 
 28.502        33.188        16.454 
 27.502        33.188        16.294 
 26.507        33.188        16.1275 
 25.512        33.188        15.967 
 24.509        33.188        15.802 
 23.508        33.188        15.64 
 22.508        33.188        15.4755 
 21.513        33.188        15.3125 
 20.517        33.188        15.1465 
 19.512        33.188        14.984 
 18.513        33.188        14.813 
 17.516        33.188        14.6485 
 16.516        33.188        14.4805 
 15.52         33.188        14.317 
 14.516        33.188        14.148 
 13.52         33.188        13.984 
 12.52         33.188        13.818 
 11.519        33.188        13.6545 
 10.523        33.188        13.4905 
 9.522         33.188        13.3265 
 8.523         33.188        13.1585 
 7.525         33.188        12.9925 
 6.525         33.188        12.8225 
 5.528         33.188        12.6585 
 4.525         33.188        12.4875 
 3.529         33.188        12.3235 
 2.529         33.188        12.1515 
 1.526         33.188        11.9795 
 0.535         33.188        11.8125 
-0.471         33.188        11.646 
-1.466         33.188        11.482 
-2.467         33.188        11.3145 
-3.467         33.188        11.1455 
-4.465         33.188        10.9755 
-5.462         33.188        10.8035 
-6.459         33.188        10.6335 
-7.459         33.188        10.4665 
-8.464         33.188        10.299 
-9.458         33.188        10.132 
-10.461        33.188        9.958 
-11.454        33.188        9.787 
-12.454        33.188        9.616 
-13.459        33.188        9.451 
-14.454        33.188        9.2835 
-15.452        33.188        9.118 
-16.451        33.188        8.944 
-17.452        33.188        8.77 
-18.453        33.188        8.5985 
-19.447        33.188        8.4285 
-20.446        33.188        8.262 
-21.444        33.188        8.091 
-22.441        33.188        7.915 
-23.447        33.188        7.7435 
-24.44         33.188        7.568 
-25.442        33.188        7.3955 
-26.442        33.188        7.219 
-27.438        33.188        7.0425 
-28.442        33.188        6.871 
-29.434        33.188        6.6995 
-30.436        33.188        6.5215 
-31.433        33.188        6.3615 
-32.433        33.188        6.1715 
-33.437        33.188        6.001 
-34.431        33.188        5.8205 
-34.431        34.179        6.608 
-33.452        34.179        6.771 
-32.458        34.179        6.937 
-31.457        34.179        7.092 
-30.46         34.179        7.261 
-29.461        34.179        7.4135 
-28.474        34.179        7.5815 
-27.473        34.179        7.7305 
-26.468        34.179        7.9065 
-25.472        34.179        8.05 
-24.469        34.179        8.2245 
-23.478        34.179        8.3705 
-22.476        34.179        8.5425 
-21.477        34.179        8.691 
-20.482        34.179        8.859 
-19.48         34.179        9.0155 
-18.489        34.179        9.18 
-17.484        34.179        9.334 
-16.485        34.179        9.497 
-15.489        34.179        9.646 
-14.488        34.179        9.8125 
-13.497        34.179        9.965 
-12.492        34.179        10.128 
-11.491        34.179        10.2785 
-10.492        34.179        10.44 
-9.493         34.179        10.599 
-8.498         34.179        10.7535 
-7.493         34.179        10.915 
-6.495         34.179        11.069 
-5.499         34.179        11.231 
-4.5           34.179        11.38 
-3.507         34.179        11.541 
-2.503         34.179        11.6905 
-1.501         34.179        11.854 
-0.507         34.179        12.004 
 0.496         34.179        12.168 
 1.492         34.179        12.319 
 2.492         34.179        12.484 
 3.492         34.179        12.638 
 4.486         34.179        12.7985 
 5.491         34.179        12.9525 
 6.487         34.179        13.1125 
 7.492         34.179        13.264 
 8.492         34.179        13.424 
 9.486         34.179        13.574 
 10.487        34.179        13.733 
 11.48         34.179        13.8815 
 12.481        34.179        14.0405 
 13.484        34.179        14.1935 
 14.48         34.179        14.3485 
 15.484        34.179        14.5055 
 16.477        34.179        14.6615 
 17.479        34.179        14.815 
 18.478        34.179        14.972 
 19.476        34.179        15.129 
 20.48         34.179        15.284 
 21.472        34.179        15.441 
 22.475        34.179        15.591 
 23.477        34.179        15.742 
 24.476        34.179        15.898 
 25.477        34.179        16.0515 
 26.468        34.179        16.2035 
 27.466        34.179        16.3565 
 28.467        34.179        16.5065 
 29.465        34.179        16.658 
 30.471        34.179        16.812 
 31.462        34.179        16.9675 
 32.462        34.179        17.1195 
 33.464        34.179        17.274 
 34.461        34.179        17.4245 
 35.467        34.179        17.5775 
 36.458        34.179        17.7295 
 37.457        34.179        17.8815 
 38.461        34.179        18.0315 
 39.458        34.179        18.183 
 40.465        34.179        18.3345 
 41.458        34.179        18.4815 
 42.45         34.179        18.63 
 43.454        34.179        18.782 
 44.447        34.179        18.932 
 45.457        34.179        19.083 
 46.448        34.179        19.2325 
 47.445        34.179        19.383 
 48.449        34.179        19.5345 
 49.446        34.179        19.684 
 50.456        34.179        19.8365 
 51.446        34.179        19.9875 
 52.44         34.179        20.1375 
 53.446        34.179        20.2885 
 54.442        34.179        20.44 
 55.453        34.179        20.589 
 56.445        34.179        20.7335 
 57.442        34.179        20.885 
 58.444        34.179        21.039 
 59.437        34.179        21.1795 
 60.446        34.179        21.3315 
 60.446        35.172        21.059 
 59.444        35.172        20.9225 
 58.456        35.172        20.779 
 57.459        35.172        20.6435 
 56.471        35.173        20.5065 
 55.477        35.173        20.366 
 54.468        35.173        20.2235 
 53.468        35.173        20.0815 
 52.467        35.173        19.9365 
 51.481        35.173        19.798 
 50.483        35.173        19.659 
 49.479        35.173        19.517 
 48.477        35.173        19.3765 
 47.474        35.173        19.238 
 46.487        35.173        19.098 
 45.487        35.173        18.9585 
 44.485        35.173        18.819 
 43.48         35.173        18.6755 
 42.484        35.173        18.5345 
 41.491        35.173        18.3965 
 40.499        35.173        18.2555 
 39.494        35.173        18.115 
 38.49         35.173        17.9775 
 37.491        35.173        17.8355 
 36.501        35.173        17.6915 
 35.503        35.173        17.5525 
 34.499        35.173        17.411 
 33.498        35.173        17.266 
 32.497        35.173        17.1255 
 31.505        35.173        16.984 
 30.505        35.173        16.8395 
 29.502        35.173        16.6965 
 28.502        35.173        16.5575 
 27.502        35.173        16.4165 
 26.507        35.173        16.2725 
 25.511        35.173        16.1335 
 24.507        35.173        15.9925 
 23.509        35.173        15.851 
 22.509        35.173        15.7055 
 21.51         35.173        15.565 
 20.513        35.173        15.426 
 19.509        35.173        15.282 
 18.511        35.173        15.134 
 17.518        35.173        14.992 
 16.513        35.173        14.8465 
 15.52         35.173        14.7005 
 14.515        35.173        14.557 
 13.518        35.173        14.411 
 12.52         35.173        14.2675 
 11.519        35.173        14.124 
 10.525        35.173        13.982 
 9.521         35.173        13.8375 
 8.524         35.173        13.695 
 7.528         35.173        13.553 
 6.522         35.173        13.4075 
 5.527         35.173        13.267 
 4.521         35.173        13.123 
 3.527         35.173        12.979 
 2.529         35.173        12.8355 
 1.526         35.173        12.6905 
 0.536         35.173        12.5455 
-0.473         35.173        12.3955 
-1.466         35.173        12.249 
-2.466         35.173        12.1035 
-3.47          35.173        11.9595 
-4.465         35.173        11.816 
-5.466         35.173        11.6745 
-6.459         35.173        11.529 
-7.46          35.173        11.388 
-8.463         35.173        11.246 
-9.458         35.173        11.102 
-10.463        35.173        10.956 
-11.455        35.173        10.8135 
-12.457        35.173        10.6705 
-13.459        35.173        10.527 
-14.453        35.173        10.3835 
-15.454        35.173        10.2425 
-16.452        35.173        10.098 
-17.451        35.173        9.9515 
-18.455        35.173        9.8055 
-19.449        35.173        9.663 
-20.447        35.173        9.5185 
-21.442        35.173        9.3725 
-22.446        35.173        9.222 
-23.448        35.173        9.0695 
-24.44         35.173        8.927 
-25.441        35.173        8.786 
-26.441        35.173        8.6385 
-27.441        35.173        8.4925 
-28.441        35.174        8.3435 
-29.436        35.174        8.196 
-30.435        35.174        8.0495 
-31.433        35.174        7.9075 
-32.432        35.174        7.769 
-33.439        35.174        7.6255 
-34.431        35.174        7.476 
-34.432        36.173        8.2905 
-33.453        36.173        8.428 
-32.46         36.173        8.5555 
-31.458        36.173        8.6925 
-30.461        36.173        8.8225 
-29.463        36.173        8.9495 
-28.476        36.173        9.0815 
-27.472        36.173        9.217 
-26.472        36.173        9.35 
-25.472        36.173        9.4765 
-24.471        36.173        9.605 
-23.476        36.173        9.737 
-22.476        36.173        9.8695 
-21.476        36.173        10 
-20.48         36.173        10.137 
-19.48         36.173        10.2735 
-18.49         36.173        10.3955 
-17.485        36.173        10.526 
-16.484        36.173        10.665 
-15.49         36.173        10.794 
-14.489        36.173        10.922 
-13.495        36.173        11.053 
-12.493        36.173        11.1855 
-11.491        36.173        11.313 
-10.496        36.173        11.445 
-9.492         36.173        11.5905 
-8.498         36.173        11.707 
-7.494         36.173        11.8355 
-6.494         36.173        11.9655 
-5.499         36.173        12.096 
-4.5           36.173        12.2255 
-3.507         36.173        12.355 
-2.503         36.173        12.4915 
-1.501         36.173        12.652 
-0.509         36.173        12.7535 
 0.497         36.173        12.8835 
 1.487         36.173        13.02 
 2.493         36.173        13.156 
 3.492         36.173        13.287 
 4.486         36.173        13.4155 
 5.491         36.173        13.548 
 6.489         36.173        13.6795 
 7.489         36.173        13.809 
 8.491         36.173        13.9405 
 9.486         36.173        14.075 
 10.487        36.173        14.2075 
 11.48         36.173        14.337 
 12.479        36.173        14.467 
 13.484        36.173        14.6 
 14.48         36.173        14.7345 
 15.483        36.173        14.868 
 16.476        36.173        15.0005 
 17.478        36.173        15.1345 
 18.479        36.173        15.2715 
 19.474        36.173        15.401 
 20.48         36.173        15.5325 
 21.471        36.173        15.661 
 22.475        36.173        15.7935 
 23.478        36.173        15.9235 
 24.475        36.173        16.0535 
 25.478        36.173        16.1815 
 26.467        36.173        16.309 
 27.466        36.173        16.443 
 28.467        36.173        16.575 
 29.464        36.173        16.7045 
 30.47         36.173        16.8375 
 31.461        36.173        16.9675 
 32.463        36.173        17.0985 
 33.463        36.173        17.2285 
 34.46         36.173        17.3575 
 35.467        36.173        17.4895 
 36.458        36.173        17.6185 
 37.458        36.173        17.7455 
 38.46         36.173        17.878 
 39.457        36.173        18.008 
 40.465        36.173        18.1385 
 41.456        36.173        18.2665 
 42.451        36.173        18.3995 
 43.455        36.173        18.531 
 44.451        36.173        18.662 
 45.458        36.173        18.794 
 46.449        36.173        18.926 
 47.444        36.173        19.054 
 48.447        36.173        19.182 
 49.447        36.173        19.3095 
 50.456        36.173        19.439 
 51.444        36.173        19.5675 
 52.44         36.173        19.6985 
 53.445        36.173        19.8295 
 54.443        36.173        19.955 
 55.453        36.173        20.087 
 56.443        36.173        20.2185 
 57.441        36.173        20.349 
 58.443        36.173        20.476 
 59.437        36.173        20.607 
 60.445        36.173        20.739 
 60.445        37.186        20.3985 
 59.444        37.186        20.279 
 58.45         37.186        20.162 
 57.455        37.186        20.0415 
 56.462        37.186        19.9205 
 55.469        37.186        19.809 
 54.466        37.186        19.6835 
 53.467        37.186        19.5625 
 52.465        37.186        19.441 
 51.472        37.186        19.3235 
 50.485        37.186        19.21 
 49.479        37.186        19.09 
 48.473        37.186        18.969 
 47.476        37.186        18.853 
 46.484        37.186        18.733 
 45.489        37.186        18.615 
 44.482        37.186        18.494 
 43.482        37.186        18.374 
 42.482        37.186        18.2535 
 41.49         37.186        18.1345 
 40.498        37.186        18.0165 
 39.494        37.186        17.897 
 38.492        37.186        17.7745 
 37.491        37.186        17.659 
 36.499        37.186        17.5385 
 35.505        37.186        17.423 
 34.499        37.186        17.298 
 33.498        37.186        17.1825 
 32.495        37.186        17.064 
 31.504        37.186        16.946 
 30.507        37.186        16.83 
 29.501        37.186        16.707 
 28.505        37.186        16.585 
 27.501        37.186        16.4695 
 26.507        37.186        16.35 
 25.511        37.186        16.229 
 24.506        37.186        16.109 
 23.506        37.186        15.9925 
 22.506        37.186        15.8725 
 21.511        37.186        15.7525 
 20.516        37.186        15.6345 
 19.511        37.186        15.516 
 18.514        37.186        15.398 
 17.516        37.186        15.279 
 16.516        37.186        15.1585 
 15.521        37.186        15.0405 
 14.514        37.186        14.918 
 13.52         37.186        14.7965 
 12.517        37.186        14.678 
 11.521        37.186        14.5595 
 10.524        37.186        14.4415 
 9.521         37.186        14.324 
 8.525         37.186        14.2045 
 7.524         37.186        14.0855 
 6.524         37.186        13.968 
 5.529         37.186        13.8515 
 4.526         37.186        13.734 
 3.53          37.186        13.6215 
 2.53          37.186        13.5 
 1.528         37.186        13.3785 
 0.531         37.186        13.2605 
-0.473         37.186        13.143 
-1.468         37.186        13.0245 
-2.469         37.186        12.9065 
-3.469         37.186        12.7905 
-4.462         37.186        12.6705 
-5.463         37.186        12.551 
-6.461         37.186        12.437 
-7.457         37.186        12.3215 
-8.462         37.186        12.2025 
-9.458         37.186        12.087 
-10.459        37.186        11.974 
-11.456        37.186        11.8595 
-12.453        37.186        11.742 
-13.457        37.186        11.6275 
-14.453        37.186        11.5165 
-15.453        37.186        11.4005 
-16.452        37.186        11.281 
-17.451        37.186        11.167 
-18.453        37.186        11.0585 
-19.448        37.186        10.9355 
-20.45         37.186        10.8195 
-21.447        37.186        10.702 
-22.443        37.186        10.584 
-23.446        37.186        10.465 
-24.441        37.186        10.3495 
-25.443        37.186        10.238 
-26.44         37.186        10.131 
-27.438        37.186        10.014 
-28.442        37.186        9.8895 
-29.436        37.186        9.7775 
-30.434        37.186        9.6655 
-31.432        37.186        9.55 
-32.434        37.186        9.4405 
-33.438        37.187        9.33 
-34.43         37.187        9.2145 
-34.43         38.188        10.049 
-33.456        38.188        10.163 
-32.458        38.188        10.2535 
-31.458        38.188        10.345 
-30.46         38.188        10.443 
-29.461        38.188        10.548 
-28.475        38.188        10.6465 
-27.474        38.188        10.7465 
-26.471        38.188        10.845 
-25.471        38.188        10.945 
-24.47         38.188        11.037 
-23.478        38.188        11.1365 
-22.475        38.188        11.2415 
-21.477        38.188        11.342 
-20.481        38.188        11.4445 
-19.48         38.188        11.5445 
-18.486        38.188        11.6445 
-17.486        38.188        11.744 
-16.487        38.188        11.8475 
-15.489        38.188        11.95 
-14.489        38.188        12.0525 
-13.496        38.188        12.149 
-12.491        38.188        12.254 
-11.491        38.188        12.3545 
-10.496        38.188        12.453 
-9.493         38.188        12.5555 
-8.498         38.188        12.6595 
-7.493         38.188        12.76 
-6.494         38.188        12.859 
-5.498         38.188        12.962 
-4.5           38.188        13.069 
-3.505         38.188        13.191 
-2.503         38.188        13.275 
-1.501         38.188        13.3805 
-0.507         38.188        13.4855 
 0.496         38.188        13.591 
 1.489         38.188        13.696 
 2.491         38.188        13.799 
 3.492         38.188        13.9035 
 4.487         38.188        14.0105 
 5.491         38.188        14.116 
 6.486         38.188        14.217 
 7.491         38.188        14.3265 
 8.491         38.188        14.434 
 9.487         38.188        14.54 
 10.487        38.188        14.6465 
 11.479        38.188        14.7505 
 12.481        38.188        14.858 
 13.484        38.188        14.963 
 14.478        38.188        15.068 
 15.484        38.188        15.178 
 16.478        38.188        15.2855 
 17.478        38.188        15.391 
 18.479        38.188        15.4985 
 19.477        38.188        15.6035 
 20.478        38.188        15.711 
 21.47         38.188        15.8175 
 22.474        38.188        15.922 
 23.476        38.188        16.03 
 24.475        38.188        16.138 
 25.477        38.188        16.245 
 26.467        38.188        16.3515 
 27.467        38.188        16.4595 
 28.468        38.188        16.567 
 29.466        38.188        16.675 
 30.469        38.188        16.7815 
 31.462        38.188        16.889 
 32.464        38.188        16.9965 
 33.465        38.188        17.1005 
 34.461        38.188        17.206 
 35.466        38.188        17.3165 
 36.457        38.188        17.424 
 37.459        38.188        17.5315 
 38.461        38.188        17.6395 
 39.457        38.188        17.7465 
 40.464        38.188        17.854 
 41.458        38.188        17.9615 
 42.451        38.188        18.0685 
 43.454        38.188        18.1765 
 44.448        38.188        18.2845 
 45.459        38.188        18.3975 
 46.447        38.188        18.4975 
 47.445        38.188        18.604 
 48.449        38.188        18.7135 
 49.446        38.188        18.821 
 50.457        38.189        18.928 
 51.445        38.189        19.035 
 52.441        38.189        19.149 
 53.444        38.189        19.2555 
 54.444        38.189        19.364 
 55.453        38.189        19.476 
 56.442        38.189        19.5835 
 57.441        38.189        19.6955 
 58.445        38.189        19.804 
 59.439        38.189        19.9155 
 60.447        38.189        20.017 
 60.447        39.181        19.6315 
 59.449        39.182        19.54 
 58.459        39.182        19.4365 
 57.458        39.182        19.3355 
 56.468        39.182        19.2405 
 55.475        39.182        19.141 
 54.47         39.182        19.039 
 53.467        39.182        18.939 
 52.467        39.182        18.842 
 51.481        39.182        18.747 
 50.484        39.182        18.647 
 49.481        39.182        18.5485 
 48.477        39.182        18.454 
 47.475        39.182        18.3565 
 46.485        39.182        18.2575 
 45.487        39.182        18.163 
 44.486        39.182        18.069 
 43.48         39.182        17.971 
 42.482        39.182        17.871 
 41.495        39.182        17.779 
 40.498        39.182        17.684 
 39.493        39.182        17.5865 
 38.49         39.182        17.4875 
 37.49         39.182        17.392 
 36.5          39.182        17.298 
 35.503        39.182        17.2025 
 34.5          39.182        17.107 
 33.498        39.182        17.0135 
 32.499        39.182        16.917 
 31.505        39.182        16.82 
 30.507        39.182        16.726 
 29.501        39.182        16.634 
 28.501        39.182        16.538 
 27.502        39.182        16.4425 
 26.507        39.182        16.3495 
 25.509        39.182        16.2555 
 24.506        39.182        16.1585 
 23.508        39.182        16.065 
 22.509        39.182        15.972 
 21.511        39.182        15.878 
 20.516        39.182        15.784 
 19.512        39.182        15.6865 
 18.513        39.182        15.596 
 17.516        39.182        15.5015 
 16.515        39.182        15.41 
 15.52         39.182        15.317 
 14.517        39.182        15.227 
 13.518        39.182        15.127 
 12.52         39.182        15.0335 
 11.516        39.182        14.9425 
 10.523        39.182        14.8485 
 9.523         39.182        14.7565 
 8.524         39.182        14.6655 
 7.527         39.182        14.572 
 6.524         39.182        14.4795 
 5.529         39.182        14.3875 
 4.522         39.182        14.297 
 3.528         39.182        14.2095 
 2.529         39.182        14.116 
 1.528         39.182        14.0205 
 0.535         39.182        13.9315 
-0.474         39.182        13.8435 
-1.469         39.182        13.7515 
-2.469         39.182        13.6595 
-3.47          39.182        13.572 
-4.461         39.182        13.481 
-5.469         39.182        13.386 
-6.459         39.182        13.3015 
-7.461         39.182        13.2205 
-8.463         39.182        13.1335 
-9.459         39.182        13.041 
-10.46         39.182        12.953 
-11.457        39.182        12.8685 
-12.457        39.182        12.783 
-13.457        39.182        12.696 
-14.454        39.182        12.6115 
-15.454        39.182        12.53 
-16.452        39.182        12.444 
-17.451        39.182        12.3525 
-18.453        39.182        12.267 
-19.446        39.182        12.189 
-20.451        39.182        12.1055 
-21.442        39.182        12.0185 
-22.443        39.182        11.9345 
-23.447        39.182        11.851 
-24.44         39.182        11.762 
-25.442        39.182        11.6765 
-26.44         39.182        11.599 
-27.441        39.182        11.516 
-28.442        39.182        11.427 
-29.438        39.182        11.343 
-30.435        39.182        11.262 
-31.434        39.182        11.1825 
-32.434        39.182        11.098 
-33.44         39.182        11.019 
-34.432        39.182        10.9425 
-34.432        40.171        11.7575 
-33.456        40.171        11.8335 
-32.455        40.171        11.9 
-31.46         40.171        11.959 
-30.459        40.171        12.0215 
-29.461        40.171        12.0885 
-28.475        40.171        12.1595 
-27.472        40.171        12.227 
-26.471        40.171        12.2925 
-25.472        40.171        12.358 
-24.473        40.171        12.4315 
-23.477        40.171        12.499 
-22.476        40.171        12.566 
-21.477        40.171        12.6375 
-20.481        40.171        12.7075 
-19.481        40.171        12.7775 
-18.489        40.171        12.843 
-17.487        40.171        12.911 
-16.484        40.171        12.9865 
-15.483        40.171        13.0625 
-14.488        40.171        13.133 
-13.494        40.171        13.1985 
-12.494        40.171        13.2685 
-11.492        40.171        13.339 
-10.496        40.171        13.416 
-9.493         40.171        13.4875 
-8.497         40.171        13.5585 
-7.492         40.171        13.632 
-6.493         40.171        13.706 
-5.499         40.171        13.775 
-4.496         40.171        13.852 
-3.504         40.171        13.93 
-2.503         40.171        14.01 
-1.502         40.171        14.087 
-0.508         40.171        14.1615 
 0.496         40.171        14.234 
 1.491         40.171        14.313 
 2.491         40.171        14.392 
 3.494         40.171        14.472 
 4.487         40.171        14.5475 
 5.491         40.171        14.6255 
 6.486         40.171        14.7 
 7.491         40.171        14.779 
 8.489         40.171        14.8595 
 9.486         40.171        14.9405 
 10.486        40.171        15.019 
 11.48         40.171        15.0995 
 12.481        40.171        15.181 
 13.483        40.171        15.258 
 14.481        40.171        15.3405 
 15.483        40.171        15.4225 
 16.476        40.171        15.5005 
 17.48         40.171        15.5795 
 18.478        40.171        15.6595 
 19.475        40.171        15.7395 
 20.479        40.171        15.8225 
 21.469        40.171        15.903 
 22.475        40.171        15.984 
 23.477        40.171        16.067 
 24.474        40.171        16.1475 
 25.477        40.171        16.2315 
 26.468        40.171        16.312 
 27.465        40.171        16.3935 
 28.465        40.171        16.4745 
 29.464        40.171        16.5535 
 30.47         40.171        16.636 
 31.462        40.171        16.719 
 32.462        40.171        16.803 
 33.464        40.171        16.885 
 34.461        40.171        16.9695 
 35.466        40.171        17.0545 
 36.458        40.171        17.137 
 37.458        40.171        17.2225 
 38.46         40.171        17.3055 
 39.457        40.171        17.3885 
 40.465        40.171        17.47 
 41.456        40.171        17.5535 
 42.453        40.171        17.6385 
 43.454        40.171        17.7215 
 44.448        40.171        17.805 
 45.457        40.171        17.893 
 46.448        40.171        17.9815 
 47.445        40.171        18.0665 
 48.448        40.171        18.1535 
 49.446        40.171        18.24 
 50.455        40.171        18.325 
 51.444        40.171        18.4085 
 52.442        40.171        18.492 
 53.444        40.171        18.5785 
 54.443        40.171        18.669 
 55.451        40.171        18.756 
 56.442        40.171        18.84 
 57.442        40.171        18.9285 
 58.442        40.171        19.0195 
 59.439        40.171        19.107 
 60.444        40.171        19.1935 
 60.444        41.173        18.7435 
 59.446        41.173        18.66 
 58.451        41.173        18.585 
 57.451        41.173        18.5155 
 56.459        41.173        18.4335 
 55.468        41.173        18.3565 
 54.468        41.173        18.2805 
 53.466        41.174        18.2085 
 52.472        41.174        18.133 
 51.474        41.174        18.055 
 50.484        41.174        17.9805 
 49.478        41.174        17.906 
 48.477        41.174        17.8305 
 47.48         41.174        17.7545 
 46.482        41.174        17.6795 
 45.489        41.174        17.608 
 44.483        41.174        17.536 
 43.482        41.174        17.4645 
 42.486        41.174        17.3905 
 41.493        41.174        17.318 
 40.499        41.174        17.249 
 39.491        41.174        17.1765 
 38.488        41.174        17.104 
 37.493        41.174        17.032 
 36.501        41.174        16.961 
 35.503        41.174        16.8875 
 34.498        41.174        16.818 
 33.498        41.174        16.747 
 32.497        41.174        16.6755 
 31.506        41.174        16.607 
 30.507        41.174        16.5395 
 29.501        41.174        16.468 
 28.502        41.174        16.4 
 27.499        41.174        16.3325 
 26.507        41.174        16.2635 
 25.507        41.174        16.194 
 24.507        41.174        16.126 
 23.508        41.174        16.0575 
 22.506        41.174        15.9885 
 21.513        41.174        15.923 
 20.519        41.174        15.8555 
 19.512        41.174        15.786 
 18.516        41.174        15.717 
 17.513        41.174        15.6535 
 16.515        41.174        15.5885 
 15.522        41.174        15.521 
 14.517        41.174        15.4545 
 13.52         41.174        15.389 
 12.517        41.174        15.323 
 11.519        41.174        15.2585 
 10.524        41.174        15.191 
 9.521         41.174        15.1285 
 8.525         41.174        15.057 
 7.525         41.174        14.9915 
 6.525         41.174        14.9285 
 5.528         41.174        14.8665 
 4.524         41.174        14.804 
 3.529         41.174        14.743 
 2.528         41.174        14.68 
 1.527         41.174        14.6125 
 0.531         41.174        14.549 
-0.47          41.174        14.4915 
-1.465         41.174        14.4305 
-2.465         41.174        14.3675 
-3.467         41.174        14.3085 
-4.466         41.174        14.248 
-5.464         41.174        14.1805 
-6.459         41.174        14.118 
-7.457         41.174        14.059 
-8.465         41.174        14.0025 
-9.458         41.174        13.9415 
-10.459        41.174        13.882 
-11.454        41.174        13.826 
-12.455        41.174        13.7765 
-13.457        41.174        13.723 
-14.453        41.174        13.6685 
-15.454        41.174        13.616 
-16.453        41.174        13.564 
-17.452        41.174        13.5065 
-18.454        41.174        13.4505 
-19.446        41.174        13.398 
-20.447        41.174        13.3485 
-21.444        41.174        13.3015 
-22.442        41.174        13.241 
-23.448        41.174        13.1885 
-24.439        41.174        13.134 
-25.445        41.174        13.082 
-26.443        41.174        13.0345 
-27.44         41.174        12.9775 
-28.442        41.174        12.924 
-29.436        41.174        12.8695 
-30.435        41.174        12.818 
-31.433        41.174        12.7755 
-32.433        41.174        12.7305 
-33.439        41.174        12.6805 
-34.431        41.175        12.6335 
